# Supplementary material for: Tris(pentafluorophenyl)borane‐Catalyzed Carbenium Ion Generation and Autocatalytic Pyrazole Synthesis—A Computational and Experimental Study
Source: Angew Chem Int Ed Engl. 2021 Oct 12;60(46):24395–9. doi: 10.1002/anie.202109744 (PMC8596400; doi:10.1002/anie.202109744)
Supplement: Supplementary file 1 — Supporting Information [file ANIE-60-24395-s002.zip]

Archive with 2 entries (2 files):
- z109744_cif.pdf
- z109744_CIF.txt
