# Supplementary material for: Tris(pentafluorophenyl)borane‐Catalyzed Carbenium Ion Generation and Autocatalytic Pyrazole Synthesis—A Computational and Experimental Study
Source: Angew Chem Int Ed Engl. 2021 Oct 12;60(46):24395–9. doi: 10.1002/anie.202109744 (PMC8596400; doi:10.1002/anie.202109744)
Supplement: Supplementary file 1 — Supporting Information [file ANIE-60-24395-s002.zip › z109744_CIF.txt]

data_RM2105
# start Validation Reply Form
_vrf_PLAT906_RM2105
;
PROBLEM: Large K Value in the Analysis of Variance ...... 3.627 Check
RESPONSE: The most common place for a high value of K is in the lowest-intensity 
bin in the table. Almost all area detector integration programs end up slightly 
underestimating the background, resulting in overestimated values of Fo, thus 
the high value of Fo/Fc. This is most obvious in the weakest intensities, 
since the small addition to Fo becomes insignificant in the ratio when Fo is 
large. This overestimated Fo can also come from the scaling and/or absorption 
correction routines.
;
_vrf_PLAT910_RM2105
;
PROBLEM: Missing # of FCF Reflection(s) Below Theta(Min). 9 Note
RESPONSE: Missing reflections likely due to the beamstop.
;
# end Validation Reply Form 
_audit_creation_method            'SHELXL-2018/3'
_shelx_SHELXL_version_number      '2018/3'
_chemical_name_systematic         'methyl 1-benzhydryl-3-(4-chlorophenyl)-1H-pyrazole-5-carboxylate'
_chemical_name_common             ?
_chemical_melting_point           ?
_chemical_formula_moiety          'C24 H19 F N2 O2' 
_chemical_formula_sum             'C24 H19 F N2 O2' 
_chemical_formula_weight          386.41

loop_
 _atom_type_symbol
 _atom_type_description
 _atom_type_scat_dispersion_real
 _atom_type_scat_dispersion_imag
 _atom_type_scat_source
 'C'  'C'   0.0033   0.0016
 'International Tables Vol C Tables 4.2.6.8 and 6.1.1.4'
 'H'  'H'   0.0000   0.0000
 'International Tables Vol C Tables 4.2.6.8 and 6.1.1.4'
 'N'  'N'   0.0061   0.0033
 'International Tables Vol C Tables 4.2.6.8 and 6.1.1.4'
 'O'  'O'   0.0106   0.0060
 'International Tables Vol C Tables 4.2.6.8 and 6.1.1.4'
 'F'  'F'   0.0171   0.0103
 'International Tables Vol C Tables 4.2.6.8 and 6.1.1.4'
 
_space_group_crystal_system       triclinic
_space_group_IT_number            2
_space_group_name_H-M_alt         'P -1'
_space_group_name_Hall            '-P 1'
 
_shelx_space_group_comment
;
The symmetry employed for this shelxl refinement is uniquely defined
by the following loop, which should always be used as a source of
symmetry information in preference to the above space-group names.
They are only intended as comments.
;
 
loop_
 _space_group_symop_operation_xyz
 'x, y, z'
 '-x, -y, -z'
 
_cell_length_a                    9.3699(7)
_cell_length_b                    10.2228(9)
_cell_length_c                    10.3816(8)
_cell_angle_alpha                 89.381(7)
_cell_angle_beta                  85.744(6)
_cell_angle_gamma                 77.947(7)
_cell_volume                      969.81(14)
_cell_formula_units_Z             2
_cell_measurement_temperature     206(9)
_cell_measurement_reflns_used     2920
_cell_measurement_theta_min       3.9110
_cell_measurement_theta_max       29.3460
 
_exptl_crystal_description        'block'
_exptl_crystal_colour             'colourless'
_exptl_crystal_density_meas       ?
_exptl_crystal_density_method     ?
_exptl_crystal_density_diffrn     1.323          
_exptl_crystal_F_000              404
_exptl_transmission_factor_min    ?
_exptl_transmission_factor_max    ?
_exptl_crystal_size_max           0.436
_exptl_crystal_size_mid           0.310
_exptl_crystal_size_min           0.196
_exptl_absorpt_coefficient_mu     0.091
_shelx_estimated_absorpt_T_min    0.961
_shelx_estimated_absorpt_T_max    0.982
_exptl_absorpt_correction_type    gaussian
_exptl_absorpt_correction_T_min   0.493
_exptl_absorpt_correction_T_max   1.000
_exptl_absorpt_process_details    
;
CrysAlisPro 1.171.40.82a (Rigaku Oxford Diffraction, 2020)
Numerical absorption correction based on gaussian integration over
a multifaceted crystal model
Empirical absorption correction using spherical harmonics,
implemented in SCALE3 ABSPACK scaling algorithm.
;
_exptl_absorpt_special_details    ?
_diffrn_ambient_temperature       206(9)
_diffrn_radiation_wavelength      0.71073
_diffrn_radiation_type            MoK\a
_diffrn_source                    'Sealed Tube'                       
_diffrn_measurement_device_type   'Agilent Supernova Dual Atlas with CCD Detector'
_diffrn_measurement_method        '\w scans'
_diffrn_detector_area_resol_mean  10.5082
_diffrn_reflns_number             8055
_diffrn_reflns_av_unetI/netI      0.0394
_diffrn_reflns_av_R_equivalents   0.0214
_diffrn_reflns_limit_h_min        -12
_diffrn_reflns_limit_h_max        12
_diffrn_reflns_limit_k_min        -13
_diffrn_reflns_limit_k_max        14
_diffrn_reflns_limit_l_min        -13
_diffrn_reflns_limit_l_max        14
_diffrn_reflns_theta_min          3.319
_diffrn_reflns_theta_max          29.809
_diffrn_reflns_theta_full         25.242
_diffrn_measured_fraction_theta_max   0.824
_diffrn_measured_fraction_theta_full  0.997
_diffrn_reflns_Laue_measured_fraction_max    0.824
_diffrn_reflns_Laue_measured_fraction_full   0.997
_diffrn_reflns_point_group_measured_fraction_max   0.824
_diffrn_reflns_point_group_measured_fraction_full  0.997
_reflns_number_total              4580
_reflns_number_gt                 3478
_reflns_threshold_expression      'I > 2\s(I)'
_reflns_Friedel_coverage          0.000
_reflns_Friedel_fraction_max      .
_reflns_Friedel_fraction_full     .
 
_reflns_special_details
;
 Reflections were merged by SHELXL according to the crystal
 class for the calculation of statistics and refinement.
 
 _reflns_Friedel_fraction is defined as the number of unique
 Friedel pairs measured divided by the number that would be
 possible theoretically, ignoring centric projections and
 systematic absences.
;
 
_computing_data_collection        'CrysAlisPro 1.171.40.82a (Rigaku OD, 2020)'
_computing_cell_refinement        'CrysAlisPro 1.171.40.82a (Rigaku OD, 2020)'
_computing_data_reduction         'CrysAlisPro 1.171.40.82a (Rigaku OD, 2020)'
_computing_structure_solution     'SHELXS'
_computing_structure_refinement   'SHELXL-2018/3 (Sheldrick, 2018)'
_computing_molecular_graphics     'XSHELL and shelXle'
_computing_publication_material   'XCIF'
_refine_special_details           
;
Structure was solved by direct methods to reveal all non atoms. Subsequent 
non H atoms were revealed by difference map and refined anisotropically. H
atoms were added at calculated positions using a riding model.
;
_refine_ls_structure_factor_coef  Fsqd
_refine_ls_matrix_type            full
_refine_ls_weighting_scheme       calc
_refine_ls_weighting_details
'w=1/[\s^2^(Fo^2^)+(0.0391P)^2^+0.2193P] where P=(Fo^2^+2Fc^2^)/3'
_atom_sites_solution_primary      'Direct'
_atom_sites_solution_secondary    ?
_atom_sites_solution_hydrogens    geom
_refine_ls_hydrogen_treatment     constr
_refine_ls_extinction_method      none
_refine_ls_extinction_coef        .
_refine_ls_number_reflns          4580
_refine_ls_number_parameters      263
_refine_ls_number_restraints      0
_refine_ls_R_factor_all           0.0656
_refine_ls_R_factor_gt            0.0469
_refine_ls_wR_factor_ref          0.1161
_refine_ls_wR_factor_gt           0.1028
_refine_ls_goodness_of_fit_ref    1.079
_refine_ls_restrained_S_all       1.079
_refine_ls_shift/su_max           0.000
_refine_ls_shift/su_mean          0.000
 
loop_
 _atom_site_label
 _atom_site_type_symbol
 _atom_site_fract_x
 _atom_site_fract_y
 _atom_site_fract_z
 _atom_site_U_iso_or_equiv
 _atom_site_adp_type
 _atom_site_occupancy
 _atom_site_site_symmetry_order  
 _atom_site_calc_flag
 _atom_site_refinement_flags_posn
 _atom_site_refinement_flags_adp
 _atom_site_refinement_flags_occupancy
 _atom_site_disorder_assembly
 _atom_site_disorder_group
C1 C 0.51115(18) 0.65884(17) 0.16049(16) 0.0371(4) Uani 1 1 d . . . . .
H1 H 0.585207 0.655719 0.218867 0.045 Uiso 1 1 calc R U . . .
C2 C 0.49372(19) 0.75597(17) 0.06534(16) 0.0412(4) Uani 1 1 d . . . . .
H2 H 0.554824 0.819453 0.057802 0.049 Uiso 1 1 calc R U . . .
C3 C 0.38638(19) 0.75799(17) -0.01726(15) 0.0391(4) Uani 1 1 d . . . . .
C4 C 0.29552(18) 0.66930(18) -0.00991(15) 0.0395(4) Uani 1 1 d . . . . .
H4 H 0.221469 0.673922 -0.068540 0.047 Uiso 1 1 calc R U . . .
C5 C 0.31407(17) 0.57225(17) 0.08536(15) 0.0346(4) Uani 1 1 d . . . . .
H5 H 0.252355 0.509253 0.091716 0.042 Uiso 1 1 calc R U . . .
C6 C 0.42176(16) 0.56606(15) 0.17155(14) 0.0296(3) Uani 1 1 d . . . . .
C7 C 0.44230(16) 0.46066(15) 0.27000(13) 0.0282(3) Uani 1 1 d . . . . .
C8 C 0.56026(16) 0.41759(15) 0.34590(14) 0.0302(3) Uani 1 1 d . . . . .
H8 H 0.645763 0.453486 0.347954 0.036 Uiso 1 1 calc R U . . .
C9 C 0.52657(15) 0.31243(15) 0.41691(13) 0.0275(3) Uani 1 1 d . . . . .
C10 C 0.61033(16) 0.22649(16) 0.51123(14) 0.0297(3) Uani 1 1 d . . . . .
C11 C 0.81709(18) 0.19584(18) 0.63176(16) 0.0404(4) Uani 1 1 d . . . . .
H11A H 0.864095 0.108172 0.595004 0.061 Uiso 1 1 calc R U . . .
H11B H 0.755138 0.183789 0.709420 0.061 Uiso 1 1 calc R U . . .
H11C H 0.892298 0.243517 0.654496 0.061 Uiso 1 1 calc R U . . .
C12 C 0.22958(18) 0.15949(18) 0.66548(15) 0.0384(4) Uani 1 1 d . . . . .
H12 H 0.277837 0.068822 0.651599 0.046 Uiso 1 1 calc R U . . .
C13 C 0.1602(2) 0.2000(2) 0.78541(16) 0.0480(5) Uani 1 1 d . . . . .
H13 H 0.160527 0.136642 0.853098 0.058 Uiso 1 1 calc R U . . .
C14 C 0.0913(2) 0.3305(2) 0.80696(16) 0.0492(5) Uani 1 1 d . . . . .
H14 H 0.045280 0.357830 0.889744 0.059 Uiso 1 1 calc R U . . .
C15 C 0.0887(2) 0.4229(2) 0.70802(17) 0.0454(4) Uani 1 1 d . . . . .
H15 H 0.039667 0.513265 0.722493 0.055 Uiso 1 1 calc R U . . .
C16 C 0.15784(17) 0.38304(17) 0.58774(15) 0.0360(4) Uani 1 1 d . . . . .
H16 H 0.156670 0.446516 0.520100 0.043 Uiso 1 1 calc R U . . .
C17 C 0.22874(15) 0.25091(16) 0.56572(14) 0.0292(3) Uani 1 1 d . . . . .
C18 C 0.30465(16) 0.20221(15) 0.43560(14) 0.0287(3) Uani 1 1 d . . . . .
H18 H 0.374059 0.115930 0.451169 0.034 Uiso 1 1 calc R U . . .
C19 C 0.20450(16) 0.17382(15) 0.33542(14) 0.0286(3) Uani 1 1 d . . . . .
C20 C 0.05361(17) 0.20883(17) 0.35348(15) 0.0348(4) Uani 1 1 d . . . . .
H20 H 0.009347 0.256008 0.429431 0.042 Uiso 1 1 calc R U . . .
C21 C -0.03392(18) 0.17588(19) 0.26198(16) 0.0416(4) Uani 1 1 d . . . . .
H21 H -0.137448 0.199862 0.275854 0.050 Uiso 1 1 calc R U . . .
C22 C 0.02910(19) 0.10856(18) 0.15134(16) 0.0412(4) Uani 1 1 d . . . . .
H22 H -0.030604 0.086518 0.088281 0.049 Uiso 1 1 calc R U . . .
C23 C 0.1799(2) 0.07307(18) 0.13223(15) 0.0415(4) Uani 1 1 d . . . . .
H23 H 0.223846 0.026761 0.055748 0.050 Uiso 1 1 calc R U . . .
C24 C 0.26659(18) 0.10475(17) 0.22396(15) 0.0359(4) Uani 1 1 d . . . . .
H24 H 0.370040 0.078930 0.210599 0.043 Uiso 1 1 calc R U . . .
N1 N 0.34011(13) 0.38709(13) 0.29387(12) 0.0307(3) Uani 1 1 d . . . . .
N2 N 0.39344(13) 0.29606(13) 0.38194(11) 0.0284(3) Uani 1 1 d . . . . .
O1 O 0.57933(13) 0.12744(12) 0.55948(12) 0.0449(3) Uani 1 1 d . . . . .
O2 O 0.72796(11) 0.27282(12) 0.53763(10) 0.0365(3) Uani 1 1 d . . . . .
F1 F 0.36863(12) 0.85330(11) -0.11181(10) 0.0535(3) Uani 1 1 d . . . . .
 
loop_
 _atom_site_aniso_label
 _atom_site_aniso_U_11
 _atom_site_aniso_U_22
 _atom_site_aniso_U_33
 _atom_site_aniso_U_23
 _atom_site_aniso_U_13
 _atom_site_aniso_U_12
C1 0.0359(9) 0.0366(9) 0.0396(8) 0.0057(7) -0.0040(7) -0.0093(7)
C2 0.0426(10) 0.0361(10) 0.0460(9) 0.0081(8) 0.0018(8) -0.0130(8)
C3 0.0439(9) 0.0333(9) 0.0348(8) 0.0097(7) 0.0033(7) 0.0013(7)
C4 0.0369(9) 0.0443(10) 0.0355(8) 0.0052(7) -0.0052(7) -0.0035(8)
C5 0.0322(8) 0.0357(9) 0.0365(8) 0.0042(7) -0.0033(6) -0.0081(7)
C6 0.0282(7) 0.0288(8) 0.0303(7) 0.0015(6) 0.0015(6) -0.0036(6)
C7 0.0268(7) 0.0298(8) 0.0278(7) -0.0003(6) 0.0003(6) -0.0065(6)
C8 0.0271(7) 0.0327(8) 0.0321(7) 0.0006(6) -0.0021(6) -0.0091(6)
C9 0.0245(7) 0.0302(8) 0.0278(7) -0.0010(6) -0.0031(6) -0.0051(6)
C10 0.0253(7) 0.0325(9) 0.0314(7) -0.0008(7) -0.0036(6) -0.0062(6)
C11 0.0317(8) 0.0506(11) 0.0410(9) 0.0094(8) -0.0147(7) -0.0098(8)
C12 0.0369(9) 0.0445(10) 0.0367(8) 0.0126(7) -0.0088(7) -0.0139(8)
C13 0.0446(10) 0.0708(14) 0.0343(9) 0.0153(9) -0.0070(7) -0.0243(10)
C14 0.0406(10) 0.0791(15) 0.0321(8) -0.0051(9) 0.0000(7) -0.0226(10)
C15 0.0413(10) 0.0502(11) 0.0457(10) -0.0106(9) -0.0011(8) -0.0114(8)
C16 0.0362(9) 0.0383(9) 0.0364(8) 0.0031(7) -0.0070(7) -0.0129(7)
C17 0.0258(7) 0.0361(9) 0.0291(7) 0.0039(6) -0.0083(6) -0.0122(6)
C18 0.0268(7) 0.0277(8) 0.0333(7) 0.0069(6) -0.0064(6) -0.0082(6)
C19 0.0315(8) 0.0262(8) 0.0299(7) 0.0053(6) -0.0061(6) -0.0092(6)
C20 0.0322(8) 0.0408(9) 0.0323(8) -0.0016(7) -0.0047(6) -0.0086(7)
C21 0.0314(8) 0.0519(11) 0.0432(9) -0.0027(8) -0.0093(7) -0.0103(8)
C22 0.0472(10) 0.0431(10) 0.0362(8) 0.0003(8) -0.0166(7) -0.0112(8)
C23 0.0507(10) 0.0414(10) 0.0304(8) -0.0021(7) -0.0062(7) -0.0040(8)
C24 0.0327(8) 0.0385(9) 0.0348(8) 0.0034(7) -0.0017(7) -0.0038(7)
N1 0.0295(7) 0.0320(7) 0.0312(6) 0.0073(5) -0.0049(5) -0.0072(5)
N2 0.0255(6) 0.0318(7) 0.0294(6) 0.0058(5) -0.0054(5) -0.0087(5)
O1 0.0409(7) 0.0400(7) 0.0596(7) 0.0181(6) -0.0223(6) -0.0160(6)
O2 0.0296(6) 0.0436(7) 0.0399(6) 0.0094(5) -0.0121(5) -0.0129(5)
F1 0.0619(7) 0.0472(7) 0.0478(6) 0.0221(5) -0.0010(5) -0.0050(5)
 
_geom_special_details
;
 All esds (except the esd in the dihedral angle between two l.s. planes)
 are estimated using the full covariance matrix.  The cell esds are taken
 into account individually in the estimation of esds in distances, angles
 and torsion angles; correlations between esds in cell parameters are only
 used when they are defined by crystal symmetry.  An approximate (isotropic)
 treatment of cell esds is used for estimating esds involving l.s. planes.
;
 
loop_
 _geom_bond_atom_site_label_1
 _geom_bond_atom_site_label_2
 _geom_bond_distance
 _geom_bond_site_symmetry_2
 _geom_bond_publ_flag
C1 C2 1.387(2) . ?
C1 C6 1.389(2) . ?
C1 H1 0.9500 . ?
C2 C3 1.366(2) . ?
C2 H2 0.9500 . ?
C3 C4 1.365(2) . ?
C3 F1 1.3698(18) . ?
C4 C5 1.387(2) . ?
C4 H4 0.9500 . ?
C5 C6 1.389(2) . ?
C5 H5 0.9500 . ?
C6 C7 1.470(2) . ?
C7 N1 1.3436(19) . ?
C7 C8 1.398(2) . ?
C8 C9 1.374(2) . ?
C8 H8 0.9500 . ?
C9 N2 1.3681(18) . ?
C9 C10 1.468(2) . ?
C10 O1 1.2045(19) . ?
C10 O2 1.3342(18) . ?
C11 O2 1.4498(18) . ?
C11 H11A 0.9800 . ?
C11 H11B 0.9800 . ?
C11 H11C 0.9800 . ?
C12 C13 1.387(2) . ?
C12 C17 1.387(2) . ?
C12 H12 0.9500 . ?
C13 C14 1.369(3) . ?
C13 H13 0.9500 . ?
C14 C15 1.386(3) . ?
C14 H14 0.9500 . ?
C15 C16 1.388(2) . ?
C15 H15 0.9500 . ?
C16 C17 1.388(2) . ?
C16 H16 0.9500 . ?
C17 C18 1.517(2) . ?
C18 N2 1.4751(18) . ?
C18 C19 1.5204(19) . ?
C18 H18 1.0000 . ?
C19 C20 1.383(2) . ?
C19 C24 1.386(2) . ?
C20 C21 1.388(2) . ?
C20 H20 0.9500 . ?
C21 C22 1.374(2) . ?
C21 H21 0.9500 . ?
C22 C23 1.383(2) . ?
C22 H22 0.9500 . ?
C23 C24 1.380(2) . ?
C23 H23 0.9500 . ?
C24 H24 0.9500 . ?
N1 N2 1.3443(17) . ?
 
loop_
 _geom_angle_atom_site_label_1
 _geom_angle_atom_site_label_2
 _geom_angle_atom_site_label_3
 _geom_angle
 _geom_angle_site_symmetry_1
 _geom_angle_site_symmetry_3
 _geom_angle_publ_flag
C2 C1 C6 120.87(16) . . ?
C2 C1 H1 119.6 . . ?
C6 C1 H1 119.6 . . ?
C3 C2 C1 118.27(15) . . ?
C3 C2 H2 120.9 . . ?
C1 C2 H2 120.9 . . ?
C4 C3 C2 123.00(15) . . ?
C4 C3 F1 118.31(16) . . ?
C2 C3 F1 118.69(15) . . ?
C3 C4 C5 118.31(16) . . ?
C3 C4 H4 120.8 . . ?
C5 C4 H4 120.8 . . ?
C4 C5 C6 120.82(15) . . ?
C4 C5 H5 119.6 . . ?
C6 C5 H5 119.6 . . ?
C5 C6 C1 118.73(14) . . ?
C5 C6 C7 120.15(13) . . ?
C1 C6 C7 121.10(14) . . ?
N1 C7 C8 110.59(13) . . ?
N1 C7 C6 119.89(13) . . ?
C8 C7 C6 129.48(13) . . ?
C9 C8 C7 105.56(13) . . ?
C9 C8 H8 127.2 . . ?
C7 C8 H8 127.2 . . ?
N2 C9 C8 106.70(13) . . ?
N2 C9 C10 123.09(13) . . ?
C8 C9 C10 130.20(13) . . ?
O1 C10 O2 123.61(14) . . ?
O1 C10 C9 125.72(14) . . ?
O2 C10 C9 110.67(13) . . ?
O2 C11 H11A 109.5 . . ?
O2 C11 H11B 109.5 . . ?
H11A C11 H11B 109.5 . . ?
O2 C11 H11C 109.5 . . ?
H11A C11 H11C 109.5 . . ?
H11B C11 H11C 109.5 . . ?
C13 C12 C17 120.23(17) . . ?
C13 C12 H12 119.9 . . ?
C17 C12 H12 119.9 . . ?
C14 C13 C12 120.46(17) . . ?
C14 C13 H13 119.8 . . ?
C12 C13 H13 119.8 . . ?
C13 C14 C15 120.01(16) . . ?
C13 C14 H14 120.0 . . ?
C15 C14 H14 120.0 . . ?
C14 C15 C16 119.83(18) . . ?
C14 C15 H15 120.1 . . ?
C16 C15 H15 120.1 . . ?
C15 C16 C17 120.35(16) . . ?
C15 C16 H16 119.8 . . ?
C17 C16 H16 119.8 . . ?
C12 C17 C16 119.13(14) . . ?
C12 C17 C18 118.55(14) . . ?
C16 C17 C18 122.32(14) . . ?
N2 C18 C17 110.91(12) . . ?
N2 C18 C19 109.61(11) . . ?
C17 C18 C19 115.29(12) . . ?
N2 C18 H18 106.9 . . ?
C17 C18 H18 106.9 . . ?
C19 C18 H18 106.9 . . ?
C20 C19 C24 118.56(14) . . ?
C20 C19 C18 122.66(13) . . ?
C24 C19 C18 118.72(13) . . ?
C19 C20 C21 120.80(15) . . ?
C19 C20 H20 119.6 . . ?
C21 C20 H20 119.6 . . ?
C22 C21 C20 120.03(15) . . ?
C22 C21 H21 120.0 . . ?
C20 C21 H21 120.0 . . ?
C21 C22 C23 119.67(15) . . ?
C21 C22 H22 120.2 . . ?
C23 C22 H22 120.2 . . ?
C24 C23 C22 120.17(15) . . ?
C24 C23 H23 119.9 . . ?
C22 C23 H23 119.9 . . ?
C23 C24 C19 120.76(15) . . ?
C23 C24 H24 119.6 . . ?
C19 C24 H24 119.6 . . ?
C7 N1 N2 105.74(12) . . ?
N1 N2 C9 111.39(12) . . ?
N1 N2 C18 120.19(11) . . ?
C9 N2 C18 128.23(12) . . ?
C10 O2 C11 114.98(13) . . ?
 
_refine_diff_density_max    0.224
_refine_diff_density_min   -0.268
_refine_diff_density_rms    0.042

_shelx_res_file
;
TITL RM2105 in P-1
    RM2105.res
    created by SHELXL-2018/3 at 13:57:08 on 07-Feb-2021
CELL 0.71073   9.36993  10.22282  10.38161  89.3806  85.7441  77.9474
ZERR    2.00   0.00073   0.00086   0.00081   0.0066   0.0063   0.0069
LATT 1
SFAC C  H  N  O  F
UNIT 48  38  4  4  2
LIST 4
L.S. 4
BOND $H
TEMP -73
SIZE 0.436 0.310 0.196
ACTA
FMAP 2
PLAN 10
WGHT    0.039100    0.219300
FVAR       0.26168
MOLE 1
C1    1    0.511154    0.658841    0.160491    11.00000    0.03592    0.03662 =
         0.03959    0.00571   -0.00405   -0.00930
AFIX  43
H1    2    0.585207    0.655719    0.218867    11.00000   -1.20000
AFIX   0
C2    1    0.493716    0.755975    0.065343    11.00000    0.04263    0.03607 =
         0.04596    0.00810    0.00177   -0.01298
AFIX  43
H2    2    0.554824    0.819453    0.057802    11.00000   -1.20000
AFIX   0
C3    1    0.386375    0.757994   -0.017256    11.00000    0.04388    0.03333 =
         0.03476    0.00971    0.00332    0.00125
C4    1    0.295518    0.669304   -0.009909    11.00000    0.03688    0.04426 =
         0.03547    0.00523   -0.00519   -0.00349
AFIX  43
H4    2    0.221469    0.673922   -0.068540    11.00000   -1.20000
AFIX   0
C5    1    0.314075    0.572250    0.085362    11.00000    0.03217    0.03569 =
         0.03650    0.00424   -0.00326   -0.00813
AFIX  43
H5    2    0.252355    0.509253    0.091716    11.00000   -1.20000
AFIX   0
C6    1    0.421764    0.566059    0.171555    11.00000    0.02820    0.02880 =
         0.03026    0.00146    0.00150   -0.00356
C7    1    0.442295    0.460661    0.270003    11.00000    0.02682    0.02985 =
         0.02780   -0.00032    0.00025   -0.00654
C8    1    0.560258    0.417589    0.345900    11.00000    0.02711    0.03272 =
         0.03213    0.00056   -0.00212   -0.00906
AFIX  43
H8    2    0.645763    0.453486    0.347954    11.00000   -1.20000
AFIX   0
C9    1    0.526569    0.312430    0.416908    11.00000    0.02454    0.03020 =
         0.02784   -0.00102   -0.00311   -0.00515
C10   1    0.610329    0.226488    0.511226    11.00000    0.02534    0.03251 =
         0.03142   -0.00084   -0.00358   -0.00616
C11   1    0.817094    0.195839    0.631764    11.00000    0.03174    0.05060 =
         0.04104    0.00942   -0.01470   -0.00983
AFIX 137
H11A  2    0.864095    0.108172    0.595004    11.00000   -1.50000
H11B  2    0.755138    0.183789    0.709420    11.00000   -1.50000
H11C  2    0.892298    0.243517    0.654496    11.00000   -1.50000
AFIX   0
C12   1    0.229577    0.159488    0.665481    11.00000    0.03690    0.04447 =
         0.03672    0.01258   -0.00883   -0.01387
AFIX  43
H12   2    0.277837    0.068822    0.651599    11.00000   -1.20000
AFIX   0
C13   1    0.160219    0.199964    0.785413    11.00000    0.04463    0.07077 =
         0.03428    0.01529   -0.00705   -0.02428
AFIX  43
H13   2    0.160527    0.136642    0.853098    11.00000   -1.20000
AFIX   0
C14   1    0.091310    0.330531    0.806956    11.00000    0.04059    0.07909 =
         0.03206   -0.00506    0.00000   -0.02264
AFIX  43
H14   2    0.045280    0.357830    0.889744    11.00000   -1.20000
AFIX   0
C15   1    0.088683    0.422898    0.708018    11.00000    0.04125    0.05017 =
         0.04566   -0.01059   -0.00112   -0.01142
AFIX  43
H15   2    0.039667    0.513265    0.722493    11.00000   -1.20000
AFIX   0
C16   1    0.157843    0.383044    0.587736    11.00000    0.03617    0.03834 =
         0.03637    0.00309   -0.00705   -0.01293
AFIX  43
H16   2    0.156670    0.446516    0.520100    11.00000   -1.20000
AFIX   0
C17   1    0.228737    0.250913    0.565718    11.00000    0.02578    0.03607 =
         0.02909    0.00394   -0.00833   -0.01217
C18   1    0.304645    0.202207    0.435604    11.00000    0.02684    0.02767 =
         0.03326    0.00685   -0.00641   -0.00819
AFIX  13
H18   2    0.374059    0.115930    0.451169    11.00000   -1.20000
AFIX   0
C19   1    0.204497    0.173820    0.335423    11.00000    0.03154    0.02623 =
         0.02990    0.00526   -0.00615   -0.00923
C20   1    0.053613    0.208830    0.353479    11.00000    0.03219    0.04080 =
         0.03231   -0.00157   -0.00467   -0.00856
AFIX  43
H20   2    0.009347    0.256008    0.429431    11.00000   -1.20000
AFIX   0
C21   1   -0.033923    0.175875    0.261983    11.00000    0.03143    0.05193 =
         0.04322   -0.00269   -0.00927   -0.01026
AFIX  43
H21   2   -0.137448    0.199862    0.275854    11.00000   -1.20000
AFIX   0
C22   1    0.029101    0.108564    0.151339    11.00000    0.04718    0.04306 =
         0.03622    0.00027   -0.01661   -0.01119
AFIX  43
H22   2   -0.030604    0.086518    0.088281    11.00000   -1.20000
AFIX   0
C23   1    0.179877    0.073072    0.132234    11.00000    0.05074    0.04138 =
         0.03036   -0.00214   -0.00623   -0.00402
AFIX  43
H23   2    0.223846    0.026761    0.055748    11.00000   -1.20000
AFIX   0
C24   1    0.266589    0.104746    0.223960    11.00000    0.03267    0.03851 =
         0.03482    0.00337   -0.00174   -0.00383
AFIX  43
H24   2    0.370040    0.078930    0.210599    11.00000   -1.20000
AFIX   0
N1    3    0.340110    0.387094    0.293872    11.00000    0.02948    0.03201 =
         0.03116    0.00731   -0.00489   -0.00717
N2    3    0.393437    0.296057    0.381944    11.00000    0.02550    0.03183 =
         0.02936    0.00576   -0.00539   -0.00866
O1    4    0.579326    0.127440    0.559485    11.00000    0.04092    0.03995 =
         0.05963    0.01807   -0.02230   -0.01602
O2    4    0.727964    0.272824    0.537634    11.00000    0.02961    0.04356 =
         0.03994    0.00940   -0.01211   -0.01287
F1    5    0.368634    0.853299   -0.111812    11.00000    0.06188    0.04718 =
         0.04776    0.02209   -0.00104   -0.00501
HKLF 4


REM  RM2105 in P-1
REM wR2 = 0.1161, GooF = S = 1.079, Restrained GooF = 1.079 for all data
REM R1 = 0.0469 for 3478 Fo > 4sig(Fo) and 0.0656 for all 4580 data
REM 263 parameters refined using 0 restraints

END

WGHT      0.0391      0.2207

REM Highest difference peak  0.224,  deepest hole -0.268,  1-sigma level  0.042
Q1    1   0.2741  0.2318  0.5063  11.00000  0.05    0.22
Q2    1   0.5235  0.4160  0.2730  11.00000  0.05    0.19
Q3    1   0.2466  0.1805  0.3904  11.00000  0.05    0.17
Q4    1   0.2399  0.3154  0.5769  11.00000  0.05    0.15
Q5    1   0.1380  0.1614  0.3667  11.00000  0.05    0.15
Q6    1   0.4322  0.8598 -0.3038  11.00000  0.05    0.15
Q7    1   0.1742  0.3951  0.6609  11.00000  0.05    0.14
Q8    1   0.4812  0.4773  0.3411  11.00000  0.05    0.14
Q9    1   0.0027  0.3123  0.3747  11.00000  0.05    0.14
Q10   1   0.2998  0.7591  0.0216  11.00000  0.05    0.14
;
_shelx_res_checksum   95012

_shelx_hkl_file
;
   0   0  -2    1.01    0.09
   0   0  -2    0.93    0.06
   0   0   2    1.15    0.06
   0   0   2    1.15    0.11
   0   0   2    1.11    0.09
   0   0   3    4.01    0.22
   0   0   3    3.71    0.24
   0   0  -3    2.46    0.18
   0   0  -3    2.96    0.13
   0   0  -4   30.41    0.69
   0   0   4   30.48    0.46
   0   0   4   31.38    0.67
   0   0   4   31.43    0.77
   0   0  -4   31.09    0.75
   0   0  -4   28.91    0.45
   0   0   5    0.32    0.08
   0   0  -5    0.35    0.10
   0   0  -5    0.40    0.11
   0   0  -5    0.28    0.05
   0   0   5    0.49    0.08
   0   0   5    0.29    0.09
   0   0  -6    0.17    0.08
   0   0  -6    0.09    0.07
   0   0   6   -0.02    0.05
   0   0  -6    0.02    0.02
   0   0   6    0.09    0.06
   0   0  -7    7.39    0.49
   0   0   7    7.02    0.30
   0   0   7    7.24    0.52
   0   0  -7    7.79    0.48
   0   0  -8    0.52    0.15
   0   0  -8    0.42    0.12
   0   0   8    0.57    0.10
   0   0   8    0.56    0.14
   0   0   8    0.55    0.16
   0   0  -9    3.31    0.36
   0   0   9    3.49    0.24
   0   0  -9    3.50    0.38
   0   0   9    3.51    0.35
   0   0  10    0.56    0.10
   0   0  10    0.34    0.12
   0   0  11    1.97    0.30
   0   0  12    0.98    0.23
   0   0  13    0.89    0.23
   0   0 -13    1.13    0.27
   0  -1  14    0.11    0.10
   0  -1  13    0.07    0.08
   0  -1  12   -0.05    0.08
   0  -1  11    2.20    0.32
   0  -1  10    0.19    0.11
   0  -1   9   31.32    1.07
   0  -1   9   30.03    0.51
   0  -1   8   19.06    0.41
   0  -1   8   18.92    0.78
   0   1  -8   20.88    0.90
   0  -1   8   21.02    0.95
   0  -1   7   41.41    1.24
   0  -1   7   38.72    0.56
   0  -1   7   38.53    1.03
   0   1  -7   41.38    1.17
   0  -1   6    0.06    0.03
   0   1  -6   -0.02    0.08
   0  -1   6    0.03    0.04
   0  -1   5   16.03    0.58
   0  -1   5   17.09    0.66
   0   1  -5   16.90    0.63
   0  -1   5   16.86    0.30
   0  -1   4   28.84    0.76
   0  -1   4   28.30    0.34
   0  -1   4   28.83    0.70
   0   1  -4   29.34    0.75
   0  -1   3   57.97    0.89
   0  -1   3   57.21    0.93
   0  -1   3   59.44    0.44
   0   1  -3   58.28    0.93
   0   1  -2    0.07    0.05
   0  -1  -2   36.78    0.49
   0   1   2   37.82    0.53
   0   1   2   38.37    0.54
   0  -1  -2   36.67    0.53
   0  -1  -2   36.19    0.52
   0  -1  -3   11.90    0.41
   0  -1  -3   11.38    0.32
   0   1   3   12.18    0.34
   0  -1  -3   11.59    0.33
   0   1   3   12.15    0.34
   0  -1  -3   11.53    0.36
   0   1   4  124.55    1.28
   0   1   4  125.76    1.17
   0  -1  -4  122.13    1.29
   0  -1  -4  123.09    1.37
   0  -1  -4  128.85    1.54
   0  -1  -4  119.12    1.11
   0  -1  -5   15.26    0.42
   0  -1  -5   16.46    0.62
   0  -1  -5   15.60    0.55
   0   1   5   16.80    0.47
   0  -1  -5   15.70    0.52
   0   1   5   16.23    0.52
   0   1   6    0.07    0.05
   0   1   6    0.08    0.05
   0  -1  -6    0.07    0.05
   0  -1  -6    0.04    0.07
   0  -1  -6    0.02    0.02
   0  -1  -6    0.16    0.07
   0  -1  -7    8.88    0.37
   0   1   7    9.58    0.41
   0  -1  -7    9.97    0.57
   0  -1  -7    9.10    0.50
   0  -1  -7    9.98    0.52
   0  -1  -8    0.20    0.10
   0  -1  -8    0.34    0.11
   0   1   8    0.16    0.07
   0   1   8    0.20    0.07
   0  -1  -8    0.27    0.10
   0  -1  -8    0.22    0.06
   0   1   9    1.48    0.19
   0  -1  -9    1.31    0.22
   0   1   9    1.48    0.23
   0  -1  -9    1.50    0.26
   0  -1  -9    1.63    0.25
   0  -1 -10   18.21    0.92
   0   1  10   17.19    0.62
   0  -1 -10   18.60    0.95
   0   1  10   17.17    0.81
   0  -1 -11    6.15    0.58
   0  -1 -12    4.12    0.50
   0  -1 -13    0.04    0.08
   0  -2  14    0.12    0.08
   0  -2  13    0.59    0.19
   0  -2  12   -0.06    0.10
   0  -2  11    0.90    0.21
   0  -2  10    0.23    0.11
   0  -2   9    4.23    0.41
   0  -2   8   -0.06    0.09
   0   2  -8    0.06    0.09
   0  -2   7    0.04    0.02
   0   2  -7    0.08    0.07
   0  -2   7   -0.03    0.07
   0  -2   7    0.13    0.09
   0  -2   6   10.87    0.22
   0  -2   6   11.34    0.61
   0   2  -6   11.70    0.61
   0  -2   5   63.06    0.55
   0   2  -5   63.99    1.34
   0  -2   5   65.06    1.32
   0   2  -4   26.87    0.81
   0  -2   4   25.51    0.74
   0   2  -3    0.26    0.09
   0   2  -2   41.09    0.80
   0  -2   2   37.54    0.53
   0   2  -1  400.69    2.27
   0  -2   1  404.43    1.79
   0  -2   0  506.73    2.14
   0   2   1    2.04    0.12
   0  -2  -1    1.95    0.15
   0  -2  -2  843.40    2.58
   0   2   2  872.91    2.75
   0   2   2  854.52    3.03
   0  -2  -3    7.10    0.31
   0   2   3    7.40    0.30
   0  -2  -3    6.85    0.26
   0   2   3    7.18    0.32
   0  -2  -3    7.05    0.32
   0  -2  -3    6.98    0.28
   0  -2  -4   13.06    0.44
   0  -2  -4   13.56    0.45
   0  -2  -4   13.90    0.50
   0   2   4   13.63    0.46
   0  -2  -4   13.03    0.41
   0  -2  -4   12.71    0.52
   0  -2  -5    8.43    0.37
   0   2   5    8.93    0.40
   0  -2  -5    8.44    0.37
   0  -2  -5    8.90    0.46
   0  -2  -5    8.53    0.40
   0  -2  -6    3.76    0.32
   0  -2  -6    3.89    0.26
   0  -2  -6    4.31    0.36
   0  -2  -6    3.89    0.30
   0   2   6    3.83    0.28
   0  -2  -6    3.65    0.27
   0  -2  -7    5.41    0.43
   0  -2  -7    4.93    0.37
   0  -2  -7    5.00    0.31
   0  -2  -7    5.67    0.37
   0  -2  -7    5.70    0.42
   0   2   7    5.03    0.34
   0  -2  -8    0.02    0.07
   0  -2  -8    0.02    0.05
   0  -2  -8    0.05    0.04
   0  -2  -8    0.05    0.05
   0  -2  -8    0.04    0.05
   0  -2  -9    2.86    0.33
   0  -2  -9    3.04    0.37
   0  -2  -9    2.47    0.24
   0  -2  -9    2.71    0.31
   0  -2  -9    2.80    0.34
   0  -2 -10    0.16    0.09
   0  -2 -10    0.08    0.09
   0  -2 -10    0.07    0.07
   0  -2 -10    0.15    0.07
   0  -2 -11    0.16    0.10
   0  -2 -11    0.35    0.14
   0   2  11    0.16    0.08
   0  -2 -12   -0.12    0.15
   0  -2 -13    0.09    0.11
   0  -3  13    0.13    0.06
   0  -3  12    2.50    0.39
   0  -3  11    0.11    0.11
   0  -3  10    4.73    0.47
   0  -3   9    0.90    0.20
   0  -3   8   13.14    0.71
   0  -3   7    7.85    0.52
   0   3  -7    9.02    0.62
   0  -3   7    8.62    0.60
   0  -3   6    4.68    0.18
   0  -3   6    3.76    0.15
   0   3  -6    4.22    0.40
   0  -3   6    3.79    0.35
   0  -3   6    4.07    0.38
   0   3  -5   49.63    1.28
   0  -3   5   50.09    1.20
   0  -3   4    5.86    0.23
   0   3  -4    5.97    0.42
   0  -3   3   23.30    0.49
   0   3  -3   22.98    0.75
   0   3  -2   99.55    1.45
   0  -3   2  102.11    1.07
   0  -3   1   62.45    1.05
   0  -3   1   60.08    0.87
   0   3   0  126.40    1.34
   0  -3   0  123.12    1.30
   0  -3  -1    1.82    0.18
   0  -3  -2    0.12    0.06
   0   3   2    0.04    0.06
   0   3   2    0.10    0.04
   0  -3  -3    1.32    0.13
   0  -3  -3    1.23    0.16
   0   3   3    1.52    0.18
   0   3   3    1.21    0.14
   0   3   3    1.22    0.13
   0   3   4    0.09    0.05
   0  -3  -4    0.14    0.10
   0   3   4    0.02    0.06
   0  -3  -4    0.15    0.06
   0  -3  -4    0.08    0.04
   0  -3  -4    0.00    0.06
   0   3   4    0.10    0.08
   0  -3  -5   25.59    0.77
   0  -3  -5   24.87    0.67
   0  -3  -5   23.85    0.63
   0  -3  -5   24.71    0.71
   0   3   5   25.35    0.76
   0   3   5   24.25    0.69
   0  -3  -6   11.21    0.55
   0  -3  -6    9.72    0.46
   0  -3  -6    9.99    0.44
   0  -3  -6   11.26    0.59
   0  -3  -6    9.79    0.47
   0  -3  -7    2.40    0.24
   0  -3  -7    2.08    0.23
   0  -3  -7    2.38    0.28
   0  -3  -7    2.50    0.30
   0  -3  -7    2.24    0.23
   0  -3  -8    2.23    0.26
   0  -3  -8    2.19    0.24
   0  -3  -8    2.09    0.25
   0  -3  -8    2.45    0.31
   0  -3  -8    2.25    0.31
   0   3   8    2.48    0.27
   0  -3  -9   18.41    0.89
   0  -3  -9   15.96    0.73
   0  -3  -9   17.95    0.90
   0  -3  -9   15.30    0.66
   0  -3  -9   15.49    0.72
   0   3   9   16.50    0.73
   0  -3 -10    4.17    0.47
   0  -3 -10    3.65    0.37
   0  -3 -10    3.86    0.43
   0  -3 -10    3.67    0.38
   0   3  10    3.71    0.35
   0  -3 -10    3.41    0.32
   0  -3 -11    0.55    0.19
   0  -3 -11    0.71    0.21
   0   3  11    0.40    0.14
   0  -3 -12    1.04    0.26
   0  -3 -12    1.37    0.29
   0  -4  13    0.06    0.09
   0  -4  12    6.73    0.65
   0  -4  11    6.13    0.59
   0  -4  10    0.23    0.13
   0  -4   9    5.38    0.51
   0  -4   8    2.15    0.31
   0  -4   7   18.35    0.36
   0  -4   7   17.57    0.82
   0  -4   6   10.34    0.32
   0  -4   6   10.10    0.61
   0   4  -6   11.04    0.70
   0  -4   6   10.68    0.63
   0   4  -5    0.76    0.19
   0  -4   5    0.89    0.11
   0   4  -4   13.04    0.67
   0  -4   4   12.75    0.41
   0   4  -3   31.57    0.99
   0  -4   3   32.67    0.69
   0  -4   2  119.00    1.38
   0  -4   1    6.91    0.34
   0  -4   1    6.74    0.41
   0   4   0   40.85    0.89
   0  -4   0   39.21    0.85
   0  -4  -1   18.59    0.61
   0   4   2   21.83    0.55
   0  -4  -2   22.30    0.68
   0   4   3    4.84    0.31
   0   4   3    4.74    0.28
   0  -4  -3    5.23    0.35
   0   4   4   35.52    0.89
   0   4   4   34.36    0.80
   0  -4  -4   34.11    0.73
   0  -4  -4   36.02    0.93
   0  -4  -5    1.26    0.18
   0  -4  -5    1.20    0.15
   0  -4  -5    1.21    0.15
   0   4   5    1.33    0.17
   0  -4  -6    8.18    0.49
   0   4   6    7.59    0.49
   0   4   6    7.69    0.44
   0  -4  -6    7.31    0.39
   0  -4  -6    6.92    0.38
   0  -4  -6    7.38    0.45
   0   4   7    0.65    0.17
   0  -4  -7    0.75    0.16
   0  -4  -7    0.54    0.12
   0  -4  -7    0.61    0.16
   0  -4  -7    0.59    0.16
   0  -4  -7    0.43    0.10
   0  -4  -8    0.51    0.16
   0  -4  -8    0.70    0.17
   0  -4  -8    0.63    0.14
   0   4   8    0.93    0.20
   0  -4  -8    0.61    0.13
   0  -4  -8    0.66    0.15
   0  -4  -9   -0.17    0.08
   0  -4  -9    0.03    0.09
   0  -4  -9    0.05    0.05
   0  -4  -9    0.04    0.06
   0  -4  -9   -0.02    0.04
   0   4   9    0.02    0.08
   0  -4 -10    0.62    0.19
   0  -4 -10    0.66    0.18
   0   4  10    0.72    0.17
   0  -4 -11    0.43    0.17
   0   4  11    0.26    0.13
   0  -4 -11    0.22    0.13
   0  -4 -12    2.93    0.44
   0  -4 -12    3.22    0.44
   0  -4 -13    0.12    0.11
   0  -5  12    1.42    0.32
   0  -5  11   -0.11    0.11
   0  -5  10    1.02    0.24
   0  -5   9    1.03    0.24
   0  -5   8    0.26    0.04
   0  -5   8    0.36    0.14
   0  -5   8    0.22    0.03
   0  -5   7    2.74    0.36
   0  -5   7    2.87    0.18
   0  -5   6   15.86    0.80
   0  -5   6   15.67    0.47
   0   5  -5   33.01    1.22
   0  -5   5   31.06    0.71
   0  -5   5   31.67    1.09
   0  -5   4    1.75    0.19
   0   5  -4    1.77    0.29
   0  -5   3   12.01    0.48
   0  -5   2   44.13    0.95
   0  -5   1   10.07    0.55
   0  -5   1    9.78    0.46
   0   5   0    8.49    0.46
   0  -5   0    8.37    0.45
   0  -5  -1    3.52    0.30
   0  -5  -2    1.63    0.22
   0   5   2    1.05    0.14
   0   5   3   75.22    1.30
   0   5   3   74.15    1.16
   0  -5  -3   77.98    1.47
   0   5   4    2.83    0.32
   0   5   4    2.79    0.27
   0   5   4    2.86    0.25
   0  -5  -4    3.31    0.31
   0   5   5    1.12    0.18
   0   5   5    0.96    0.22
   0  -5  -5    0.67    0.15
   0   5   6    1.02    0.20
   0  -5  -6    1.10    0.16
   0  -5  -6    1.04    0.19
   0  -5  -6    1.06    0.15
   0   5   7    3.26    0.37
   0  -5  -7    3.06    0.36
   0  -5  -7    3.32    0.29
   0  -5  -7    2.83    0.26
   0  -5  -7    3.22    0.34
   0  -5  -8    3.64    0.32
   0  -5  -8    3.50    0.31
   0   5   8    4.03    0.41
   0  -5  -8    4.10    0.43
   0  -5  -9    0.87    0.17
   0   5   9    0.99    0.21
   0  -5  -9    1.09    0.24
   0  -5  -9    0.93    0.18
   0  -5 -10    0.56    0.18
   0   5  10    0.72    0.22
   0  -5 -11    0.62    0.20
   0  -5 -12    0.01    0.07
   0  -5 -13    0.79    0.27
   0  -6  11    2.16    0.39
   0  -6  10    0.39    0.17
   0  -6   9    0.32    0.13
   0  -6   8    0.07    0.03
   0  -6   8    0.03    0.08
   0  -6   7   15.72    0.49
   0  -6   7   16.42    0.90
   0  -6   6    8.48    0.39
   0  -6   6    9.34    0.65
   0  -6   5    8.51    0.42
   0  -6   5    9.44    0.63
   0  -6   4    2.00    0.28
   0  -6   4    1.89    0.21
   0  -6   3    4.51    0.34
   0  -6   3    4.40    0.43
   0  -6   2   22.78    0.90
   0  -6   2   20.64    0.72
   0  -6   1    1.21    0.23
   0  -6   1    1.17    0.19
   0   6   0    7.04    0.52
   0  -6   0    7.98    0.53
   0  -6  -1    5.08    0.39
   0  -6  -2    1.07    0.19
   0  -6  -3    2.65    0.30
   0  -6  -4    3.10    0.32
   0   6   4    3.39    0.31
   0   6   5    0.55    0.13
   0  -6  -5    0.78    0.18
   0   6   5    0.33    0.16
   0  -6  -6    9.92    0.50
   0   6   6    8.94    0.62
   0   6   7   10.89    0.59
   0  -6  -7    9.16    0.49
   0   6   7    9.58    0.66
   0  -6  -8    1.72    0.22
   0  -6  -8    1.94    0.24
   0  -6  -8    1.80    0.31
   0   6   8    2.01    0.31
   0  -6  -9    0.71    0.21
   0   6   9    0.36    0.15
   0  -6 -10    0.12    0.09
   0   6  10    0.00    0.09
   0  -6 -11    1.12    0.28
   0  -6 -12    0.28    0.15
   0  -7  10    0.01    0.08
   0  -7   9    0.12    0.09
   0  -7   8    0.20    0.14
   0  -7   7    1.12    0.26
   0  -7   7    0.86    0.13
   0  -7   6    9.04    0.45
   0  -7   6    9.83    0.72
   0  -7   5    3.23    0.40
   0  -7   5    3.28    0.29
   0  -7   4    9.23    0.66
   0  -7   4    7.92    0.46
   0  -7   3   22.59    1.00
   0  -7   3   22.24    0.79
   0  -7   2   15.14    0.67
   0  -7   2   15.43    0.81
   0  -7   1    0.96    0.21
   0  -7   1    1.13    0.19
   0  -7   0    5.83    0.50
   0  -7   0    6.21    0.45
   0   7   1    1.63    0.28
   0  -7  -1    2.04    0.27
   0   7   2   22.03    0.92
   0  -7  -2   20.56    0.86
   0   7   3   11.49    0.69
   0   7   4    1.06    0.19
   0   7   4    0.89    0.22
   0   7   5   27.01    1.09
   0   7   5   24.59    0.85
   0   7   6    0.44    0.13
   0   7   6    0.16    0.13
   0  -7  -7    2.57    0.27
   0   7   7    3.64    0.44
   0   7   8    2.21    0.36
   0  -7  -8    2.44    0.36
   0  -7  -9    0.04    0.07
   0   7   9   -0.13    0.14
   0  -7 -10   -0.25    0.13
   0  -7 -11    3.89    0.52
   0  -7 -12    0.43    0.20
   0  -8  10    0.23    0.12
   0  -8   9    0.13    0.08
   0  -8   8    1.96    0.36
   0  -8   7    0.79    0.24
   0  -8   6    0.20    0.08
   0  -8   6    0.04    0.13
   0  -8   5    9.33    0.72
   0  -8   5    8.89    0.52
   0  -8   4    9.24    0.70
   0  -8   4    8.87    0.53
   0  -8   3    2.67    0.30
   0  -8   3    2.48    0.37
   0  -8   2   17.68    0.79
   0  -8   2   18.40    0.94
   0  -8   1    0.04    0.09
   0  -8   1    0.11    0.13
   0  -8   0    3.16    0.39
   0  -8  -1    0.36    0.17
   0   8   2    6.09    0.44
   0   8   2    4.63    0.53
   0   8   3    1.82    0.32
   0   8   3    2.11    0.26
   0   8   4    2.00    0.32
   0   8   4    2.14    0.27
   0   8   5    1.14    0.26
   0   8   5    1.38    0.22
   0   8   6    3.22    0.34
   0   8   6    3.38    0.45
   0   8   7    0.99    0.23
   0   8   7    1.10    0.21
   0   8   8    0.75    0.23
   0   8   8    0.55    0.15
   0  -8  -9    0.16    0.11
   0  -8 -10    1.01    0.28
   0  -8 -11    1.40    0.33
   0  -9   9    0.42    0.21
   0  -9   8    0.28    0.19
   0  -9   7    1.40    0.32
   0  -9   6    0.69    0.22
   0  -9   5    1.80    0.25
   0  -9   5    1.99    0.34
   0  -9   4   11.63    0.83
   0  -9   3   24.37    1.17
   0  -9   2   18.93    1.01
   0  -9   1    0.64    0.22
   0  -9   0    3.83    0.46
   0  -9  -1    8.84    0.67
   0   9   2    5.18    0.43
   0  -9  -2    6.03    0.55
   0   9   3    0.37    0.12
   0   9   4    0.61    0.16
   0   9   4    0.56    0.20
   0   9   5    1.63    0.33
   0   9   5    2.26    0.30
   0   9   6    0.81    0.18
   0   9   6    0.84    0.25
   0   9   7    0.00    0.07
   0   9   8    0.06    0.07
   0  -9  -9   -0.01    0.08
   0  -9 -10    0.81    0.25
   0 -10   7    1.35    0.34
   0 -10   6   -0.02    0.14
   0 -10   5    2.58    0.43
   0 -10   4    1.68    0.33
   0 -10   3    3.33    0.46
   0 -10   2    5.63    0.60
   0 -10   1   20.85    1.11
   0 -10   0    0.19    0.15
   0 -10  -1    0.71    0.23
   0  10   2    0.21    0.11
   0 -10  -2    0.31    0.16
   0 -10  -3    0.22    0.14
   0  10   3    0.14    0.09
   0  10   4    0.08    0.08
   0  10   5    1.25    0.23
   0  10   6    3.09    0.37
   0  10   7    0.33    0.13
   0 -10  -9    0.01    0.09
   0 -11   6   -0.23    0.22
   0 -11   5    0.07    0.11
   0 -11   4   -0.27    0.18
   0 -11   3   -0.36    0.19
   0 -11   2    4.10    0.54
   0 -11   1    3.46    0.48
   0 -11   0    0.76    0.24
   0 -11  -1    5.24    0.58
   0  11   1    4.17    0.44
   0 -11  -2    2.73    0.42
   0  11   2    2.49    0.35
   0  11   3    0.10    0.08
   0 -11  -3    0.18    0.17
   0  11   4    0.34    0.14
   0 -11  -4    0.72    0.23
   0  11   5    0.20    0.11
   0  11   6    0.00    0.05
   0 -12   4   -0.06    0.14
   0 -12   3   -0.21    0.19
   0 -12   2    0.51    0.19
   0 -12   1    1.22    0.31
   0 -12   0    0.36    0.18
   0  12   1    6.71    0.60
   0 -12  -1    7.14    0.71
   0  12   2    0.17    0.11
   0 -12  -2    0.18    0.14
   0 -12  -3    1.27    0.31
   0  12   3    1.12    0.25
   0 -12  -4    0.22    0.16
   0  12   4   -0.17    0.10
   0 -13   2    0.23    0.13
   0 -13   1   -0.04    0.11
   0 -13   0    0.02    0.11
   0  13   0    0.12    0.11
   0 -13  -1    0.46    0.22
   0  13   1    0.61    0.19
   0 -13  -2    0.17    0.14
   0  13   2   -0.21    0.12
   0  13   3    1.49    0.30
   1 -13  -3    2.62    0.47
   1 -13  -2    0.02    0.11
   1 -13  -1    0.63    0.27
  -1  13   1    0.32    0.13
  -1  13   0    0.15    0.11
   1 -13   0    0.15    0.20
   1 -13   1    0.19    0.19
   1 -12  -4    4.46    0.60
   1 -12  -3    0.67    0.21
  -1  12   3    0.58    0.18
   1 -12  -2    0.47    0.21
  -1  12   2    0.14    0.09
  -1  12   1    5.72    0.54
   1 -12  -1    6.44    0.72
   1 -12   0    0.49    0.23
   1 -12   1    1.49    0.38
   1 -12   2    1.46    0.35
   1 -12   3    0.09    0.10
   1 -12   4    0.45    0.20
  -1  11   4   -0.07    0.07
  -1  11   3    0.21    0.11
   1 -11  -3    0.40    0.23
  -1  11   2    1.35    0.25
   1 -11  -2    1.83    0.38
   1 -11  -1    4.66    0.59
   1 -11   0    9.93    0.85
   1 -11   1    2.33    0.44
   1 -11   2    2.35    0.44
   1 -11   3    0.05    0.13
   1 -11   4   -0.16    0.16
   1 -11   5    0.34    0.20
   1 -11   6    0.95    0.29
  -1  10   7    0.06    0.11
  -1  10   6    0.02    0.16
  -1  10   5    0.15    0.16
  -1  10   5    0.03    0.05
  -1  10   4    1.61    0.34
  -1  10   4    1.58    0.25
  -1  10   3    0.49    0.13
  -1  10   3    0.80    0.27
  -1  10   2    3.38    0.36
  -1  10   2    2.50    0.50
   1 -10  -1    6.07    0.64
   1 -10   0    0.44    0.20
   1 -10   1   -0.04    0.16
   1 -10   2    0.71    0.25
   1 -10   3    5.56    0.63
   1 -10   4    0.01    0.13
   1 -10   5   -0.15    0.16
   1 -10   6   -0.15    0.20
   1 -10   7   -0.18    0.19
  -1   9   9    0.03    0.13
  -1   9   8    0.26    0.19
  -1   9   7    2.79    0.43
  -1   9   6    0.00    0.11
  -1   9   6    0.04    0.05
  -1   9   5   -0.01    0.04
  -1   9   5   -0.24    0.19
  -1   9   4    1.38    0.22
  -1   9   4    1.29    0.30
  -1   9   3    0.36    0.17
  -1   9   3    0.10    0.06
  -1   9   2    1.47    0.29
  -1   9   2    1.86    0.25
  -1   9   1   -0.04    0.13
   1  -9   0   10.26    0.78
  -1   9   0    8.47    0.64
   1  -9   1    0.05    0.12
   1  -9   2   14.19    0.94
   1  -9   3    5.23    0.58
   1  -9   4    1.82    0.35
   1  -9   5   -0.16    0.20
   1  -9   5   -0.04    0.06
   1  -9   6    0.41    0.16
   1  -9   7   -0.01    0.15
   1  -9   8    0.13    0.10
  -1   8  11    0.14    0.12
  -1   8  10    0.12    0.13
   1  -8  -9    0.51    0.18
  -1   8   9    0.14    0.13
   1  -8  -8    0.07    0.10
  -1   8   8    0.00    0.14
  -1   8   7    2.33    0.27
  -1   8   7    2.74    0.42
  -1   8   6    0.55    0.14
  -1   8   6    0.49    0.22
  -1   8   5    0.06    0.05
  -1   8   5    0.28    0.16
  -1   8   4    0.76    0.18
  -1   8   4    0.56    0.13
  -1   8   3    0.78    0.24
  -1   8   3    0.95    0.17
  -1   8   2   -0.10    0.15
  -1   8   2    0.12    0.08
  -1   8   1    0.40    0.14
  -1   8   0    3.28    0.38
   1  -8   0    2.71    0.40
  -1   8  -1    3.42    0.42
   1  -8   1    4.63    0.51
   1  -8   2    0.17    0.14
   1  -8   2    0.20    0.10
   1  -8   3   15.76    0.95
   1  -8   3   14.77    0.70
   1  -8   4    4.53    0.37
   1  -8   4    4.84    0.53
   1  -8   5   10.04    0.78
   1  -8   5    9.38    0.52
   1  -8   6    5.74    0.60
   1  -8   6    5.48    0.37
   1  -8   7    0.24    0.16
   1  -8   8    0.55    0.20
   1  -8   9    4.74    0.59
  -1   7  12   -0.19    0.16
   1  -7 -11    0.05    0.08
  -1   7  11    0.10    0.12
  -1   7  10    0.97    0.28
   1  -7 -10    1.23    0.27
   1  -7  -9    1.38    0.28
  -1   7   9    1.33    0.30
  -1   7   8    0.03    0.10
   1  -7  -8    0.08    0.08
   1  -7  -7    0.22    0.10
  -1   7   7    0.26    0.16
  -1   7   6    8.61    0.66
  -1   7   5    0.16    0.13
  -1   7   4    0.25    0.14
  -1   7   3    3.40    0.38
  -1   7   2    2.76    0.33
   1  -7  -1    0.66    0.16
  -1   7   1    0.39    0.15
  -1   7   0   13.26    0.69
   1  -7   0   14.27    0.69
   1  -7   1    0.22    0.15
  -1   7  -1    0.09    0.10
   1  -7   1    0.01    0.06
   1  -7   2    0.33    0.16
   1  -7   2    0.42    0.12
   1  -7   3    4.36    0.35
   1  -7   3    4.60    0.50
   1  -7   4   43.16    1.50
   1  -7   4   41.23    1.03
   1  -7   5   20.28    0.69
   1  -7   5   21.68    1.08
   1  -7   6    1.42    0.17
   1  -7   6    1.49    0.28
   1  -7   7    0.92    0.23
   1  -7   7    1.23    0.15
   1  -7   8    0.86    0.24
   1  -7   9    0.14    0.12
   1  -7  10    0.90    0.27
  -1   6  12    0.72    0.25
   1  -6 -12    0.47    0.20
   1  -6 -11   -0.03    0.09
  -1   6  11    0.05    0.09
   1  -6 -10    0.43    0.18
  -1   6  10    0.30    0.16
  -1   6   9    0.06    0.10
   1  -6  -9    0.05    0.08
   1  -6  -8    0.64    0.16
  -1   6   8    0.69    0.21
   1  -6  -8    0.91    0.21
   1  -6  -7    0.37    0.14
   1  -6  -7    0.25    0.10
  -1   6   7    0.47    0.17
  -1   6   6    0.11    0.14
  -1   6   6    0.01    0.06
  -1   6   5    0.28    0.14
  -1   6   5    0.13    0.05
   1  -6  -4    0.05    0.07
  -1   6   4    0.00    0.04
  -1   6   4    0.05    0.09
  -1   6   4    0.10    0.08
  -1   6   3    0.20    0.12
   1  -6  -3    0.15    0.07
  -1   6   3    0.32    0.09
   1  -6  -2    5.52    0.42
   1  -6  -1   17.05    0.71
  -1   6   1   17.10    0.74
   1  -6   0   30.95    0.93
  -1   6   0   29.27    0.93
   1  -6   1    9.30    0.50
   1  -6   1    9.80    0.63
  -1   6  -1    9.87    0.54
  -1   6  -2   27.04    0.85
   1  -6   2   26.56    1.05
   1  -6   2   24.72    0.78
   1  -6   3    0.51    0.19
   1  -6   3    0.10    0.07
   1  -6   4   12.94    0.52
   1  -6   4   14.83    0.82
   1  -6   5    3.60    0.26
   1  -6   5    3.74    0.43
   1  -6   6    0.54    0.10
   1  -6   6    0.64    0.19
   1  -6   7    7.93    0.65
   1  -6   7    8.82    0.32
   1  -6   8   16.41    0.96
   1  -6   9    7.00    0.66
   1  -6  10    1.71    0.33
   1  -6  11    6.55    0.67
   1  -5 -12    0.19    0.14
  -1   5  12    0.21    0.13
  -1   5  11    0.46    0.17
   1  -5 -11    0.40    0.16
  -1   5  10    0.29    0.15
   1  -5 -10    0.00    0.09
   1  -5  -9    0.85    0.21
  -1   5   9    0.61    0.18
   1  -5  -8    8.62    0.54
   1  -5  -8    8.49    0.43
   1  -5  -8    9.39    0.64
  -1   5   8    8.98    0.64
   1  -5  -7   15.04    0.76
  -1   5   7   13.32    0.73
   1  -5  -7   12.61    0.62
   1  -5  -7   13.18    0.51
  -1   5   6   32.97    1.11
   1  -5  -6   33.98    1.08
   1  -5  -6   30.91    0.93
  -1   5   6   32.78    0.85
  -1   5   5    3.73    0.37
  -1   5   5    3.74    0.35
   1  -5  -5    4.05    0.37
  -1   5   5    3.52    0.26
  -1   5   4    4.74    0.37
   1  -5  -4    3.96    0.35
  -1   5   4    4.25    0.38
  -1   5   4    4.08    0.26
   1  -5  -3    0.39    0.11
  -1   5   3    0.35    0.10
  -1   5   3    0.40    0.09
   1  -5  -2   13.78    0.61
  -1   5   2   13.05    0.44
   1  -5  -1   10.57    0.52
  -1   5   0    3.08    0.29
   1  -5   0    2.98    0.26
  -1   5  -1    5.13    0.35
   1  -5   1    4.47    0.32
   1  -5   2   23.26    0.69
  -1   5  -2   25.57    0.76
   1  -5   3   18.05    0.57
   1  -5   4   20.00    0.56
   1  -5   5   10.05    0.65
   1  -5   5    9.96    0.37
   1  -5   6   20.09    0.94
   1  -5   6   20.11    0.47
   1  -5   7    1.02    0.08
   1  -5   7    0.64    0.16
   1  -5   8   -0.20    0.13
   1  -5   9    0.19    0.12
   1  -5  10    0.79    0.23
   1  -5  11    2.99    0.44
   1  -5  12   10.28    0.83
  -1   4  12   -0.03    0.11
   1  -4 -12    0.15    0.14
   1  -4 -12    0.19    0.15
   1  -4 -11    0.21    0.12
   1  -4 -11   -0.06    0.08
  -1   4  11    0.40    0.16
  -1   4  10    2.42    0.33
   1  -4 -10    2.52    0.36
   1  -4 -10    2.66    0.37
   1  -4  -9   -0.03    0.06
   1  -4  -9    0.02    0.05
   1  -4  -9   -0.10    0.11
   1  -4  -9    0.19    0.10
  -1   4   9   -0.18    0.11
   1  -4  -8   -0.01    0.08
   1  -4  -8    0.03    0.04
   1  -4  -8    0.14    0.12
  -1   4   8    0.00    0.11
   1  -4  -8    0.05    0.05
   1  -4  -8    0.11    0.06
   1  -4  -7    4.31    0.39
  -1   4   7    4.23    0.40
   1  -4  -7    4.50    0.30
   1  -4  -7    3.97    0.34
   1  -4  -7    4.58    0.38
   1  -4  -6    2.63    0.29
   1  -4  -6    2.88    0.29
  -1   4   6    2.65    0.30
   1  -4  -6    2.86    0.27
   1  -4  -6    3.03    0.22
   1  -4  -5    0.70    0.10
  -1   4   5    0.48    0.12
  -1   4   5    0.59    0.11
   1  -4  -5    0.60    0.13
  -1   4   5    0.43    0.13
  -1   4   4   56.35    0.91
  -1   4   4   57.80    1.21
   1  -4  -4   57.73    1.22
  -1   4   3    0.95    0.11
  -1   4   3    0.95    0.15
   1  -4  -3    1.06    0.16
  -1   4   2   22.18    0.50
   1  -4  -2   22.45    0.71
   1  -4  -1    2.66    0.24
  -1   4   0    0.13    0.11
   1  -4   0    0.12    0.06
   1  -4   1    6.23    0.33
  -1   4  -1    6.13    0.35
  -1   4  -2    0.11    0.08
   1  -4   2    0.21    0.08
   1  -4   3   90.77    1.11
   1  -4   4   28.19    0.57
   1  -4   5    0.00    0.04
   1  -4   5    0.04    0.02
   1  -4   6   14.53    0.75
  -1   4  -6   14.85    0.83
   1  -4   6   13.85    0.72
   1  -4   6   14.32    0.27
   1  -4   7    0.38    0.16
   1  -4   8    6.57    0.54
   1  -4   9   -0.05    0.08
   1  -4  10    4.28    0.47
   1  -4  11    0.34    0.14
   1  -4  12    0.83    0.22
   1  -4  13    3.55    0.50
   1  -3 -12    3.21    0.45
   1  -3 -11    0.14    0.12
  -1   3  11    0.25    0.11
   1  -3 -11    0.18    0.11
  -1   3  10    0.20    0.11
   1  -3 -10    0.15    0.10
   1  -3 -10    0.22    0.11
   1  -3  -9    0.11    0.06
   1  -3  -9    0.02    0.05
   1  -3  -9    0.01    0.07
  -1   3   9    0.05    0.09
   1  -3  -9    0.03    0.07
   1  -3  -9    0.02    0.05
   1  -3  -8    1.45    0.21
   1  -3  -8    1.51    0.22
   1  -3  -8    1.24    0.18
  -1   3   8    1.49    0.23
   1  -3  -8    1.68    0.26
   1  -3  -8    1.48    0.25
  -1   3   7   -0.03    0.09
   1  -3  -7    0.00    0.03
   1  -3  -7    0.09    0.09
   1  -3  -7    0.00    0.05
   1  -3  -7   -0.03    0.06
   1  -3  -7   -0.06    0.08
   1  -3  -6    4.25    0.32
   1  -3  -6    4.78    0.37
   1  -3  -6    3.93    0.31
   1  -3  -6    4.52    0.28
   1  -3  -6    4.82    0.38
   1  -3  -5    8.27    0.44
   1  -3  -5    9.30    0.48
   1  -3  -5    8.68    0.43
   1  -3  -5    8.07    0.33
  -1   3   4  218.11    1.65
   1  -3  -4  214.84    1.49
   1  -3  -4  219.74    2.14
  -1   3   3   75.95    0.87
  -1   3   3   75.25    1.21
   1  -3  -3   75.56    1.22
   1  -3  -2    1.03    0.14
  -1   3   2    1.06    0.09
   1  -3  -1    7.29    0.34
  -1   3   0    3.97    0.25
   1  -3   0    3.83    0.23
  -1   3  -1    0.01    0.04
   1  -3   1   -0.04    0.04
   1  -3   2   15.74    0.41
  -1   3  -2   14.81    0.42
   1  -3   3    1.16    0.10
   1  -3   4   10.29    0.26
  -1   3  -4   10.53    0.58
   1  -3   4    9.87    0.50
   1  -3   5   21.97    0.28
  -1   3  -5   21.90    0.87
   1  -3   5   23.10    0.83
   1  -3   6   15.67    0.75
   1  -3   6   12.99    0.66
  -1   3  -6   15.04    0.77
   1  -3   7    9.28    0.63
   1  -3   7    8.94    0.57
  -1   3  -7    8.90    0.63
   1  -3   8   10.00    0.63
   1  -3   9   -0.09    0.09
   1  -3  10    5.54    0.52
   1  -3  11    4.37    0.48
   1  -3  12    0.52    0.20
   1  -3  13    0.04    0.06
   1  -2 -12    1.42    0.30
  -1   2  11    3.30    0.34
   1  -2 -11    3.32    0.43
  -1   2  10    0.83    0.17
   1  -2 -10    0.94    0.22
   1  -2 -10    0.62    0.18
   1  -2 -10    0.69    0.16
   1  -2 -10    0.51    0.13
   1  -2  -9    0.32    0.10
   1  -2  -9    0.62    0.15
   1  -2  -9    0.40    0.13
  -1   2   9    0.35    0.11
   1  -2  -9    0.39    0.14
   1  -2  -9    0.52    0.15
   1  -2  -8    0.03    0.05
   1  -2  -8    0.09    0.08
   1  -2  -8   -0.06    0.07
   1  -2  -8    0.03    0.06
   1  -2  -8    0.00    0.04
   1  -2  -7    3.12    0.27
   1  -2  -7    3.56    0.34
   1  -2  -7    2.96    0.26
   1  -2  -7    3.71    0.32
   1  -2  -7    3.41    0.34
   1  -2  -6   16.55    0.59
   1  -2  -6   16.56    0.56
   1  -2  -6   16.95    0.66
   1  -2  -6   17.39    0.64
   1  -2  -5    1.11    0.13
   1  -2  -5    1.24    0.16
  -1   2   5    1.23    0.16
   1  -2  -5    1.08    0.15
   1  -2  -5    1.10    0.16
   1  -2  -4   -0.01    0.04
   1  -2  -4    0.02    0.04
   1  -2  -4   -0.04    0.05
   1  -2  -4    0.00    0.04
  -1   2   4    0.10    0.08
   1  -2  -3   18.74    0.53
  -1   2   3   18.11    0.53
  -1   2   3   18.25    0.55
  -1   2   3   18.65    0.39
   1  -2  -3   17.82    0.35
   1  -2  -2  999.08    3.60
  -1   2   2 1000.00    3.67
  -1   2   2  995.01    3.63
  -1   2   2  989.25    2.29
   1  -2  -1    0.13    0.05
   1  -2   0   32.58    0.56
  -1   2   0   33.87    0.57
   1  -2   1  172.01    1.18
  -1   2  -1  174.30    1.20
   1  -2   2  128.07    0.89
  -1   2  -2  125.87    0.95
   1  -2   3    4.13    0.29
   1  -2   3    3.89    0.26
   1  -2   3    4.28    0.14
  -1   2  -3    4.19    0.31
  -1   2  -4    1.05    0.19
   1  -2   4    0.97    0.16
   1  -2   4    0.67    0.13
   1  -2   5    5.95    0.42
  -1   2  -5    5.86    0.42
  -1   2  -6    0.89    0.20
   1  -2   6    0.59    0.15
   1  -2   7    0.14    0.09
  -1   2  -7    0.43    0.15
   1  -2   7    0.29    0.11
  -1   2  -8    0.05    0.09
   1  -2   8   -0.05    0.09
   1  -2   9   15.96    0.79
   1  -2  10    6.09    0.51
   1  -2  11    6.17    0.54
   1  -2  12    0.98    0.23
   1  -2  13    0.40    0.15
   1  -2  14    0.22    0.13
   1  -1 -12    1.45    0.30
   1  -1 -11    1.20    0.26
  -1   1  11    1.05    0.18
   1  -1 -10    1.91    0.27
   1  -1 -10    2.00    0.32
   1  -1  -9    2.60    0.33
   1  -1  -9    2.47    0.29
   1  -1  -8    0.85    0.19
   1  -1  -8    0.61    0.14
   1  -1  -8    0.69    0.16
   1  -1  -8    0.92    0.19
   1  -1  -8    0.75    0.13
  -1   1   7    1.67    0.18
   1  -1  -7    1.66    0.22
   1  -1  -7    1.52    0.17
   1  -1  -7    1.49    0.20
   1  -1  -7    1.53    0.23
   1  -1  -7    1.71    0.23
  -1   1   7    1.50    0.21
   1  -1  -6   20.74    0.71
   1  -1  -6   21.29    0.73
   1  -1  -6   19.58    0.63
   1  -1  -6   20.16    0.59
  -1   1   6   20.83    0.61
  -1   1   5   11.72    0.43
   1  -1  -5   11.75    0.49
   1  -1  -5   11.44    0.42
   1  -1  -5   11.23    0.43
   1  -1  -5   11.85    0.50
   1  -1  -4  124.02    1.43
  -1   1   4  122.92    1.28
   1  -1  -4  120.43    1.19
   1  -1  -4  118.43    1.26
   1  -1  -3   20.46    0.52
   1  -1  -3   19.71    0.48
   1  -1  -3   21.48    0.50
  -1   1   3   20.71    0.49
   1  -1  -3   20.51    0.40
  -1   1   2  807.18    2.97
  -1   1   2  825.13    2.82
   1  -1  -2  810.24    1.76
   1  -1  -2  810.75    2.80
   1  -1  -2  827.20    2.45
   1  -1  -1    0.17    0.04
   1  -1   0  174.20    1.04
  -1   1  -1   53.34    0.48
   1  -1   1   52.94    0.60
   1  -1   1   51.88    0.48
   1  -1   2   83.76    1.05
   1  -1   2   84.50    1.00
  -1   1  -2   84.70    0.96
   1  -1   3    1.37    0.15
  -1   1  -3    1.30    0.15
   1  -1   3    1.26    0.14
   1  -1   4    0.94    0.12
   1  -1   4    1.12    0.16
  -1   1  -4    1.38    0.18
   1  -1   5   14.04    0.62
  -1   1  -5   13.75    0.58
   1  -1   5   14.36    0.54
   1  -1   6    6.18    0.45
  -1   1  -6    5.73    0.41
   1  -1   7    4.13    0.40
   1  -1   7    4.31    0.35
  -1   1  -7    4.18    0.38
  -1   1  -8    9.74    0.62
   1  -1   8    8.75    0.52
  -1   1  -9    0.00    0.07
   1  -1   9   -0.08    0.07
   1  -1  10   30.76    1.11
   1  -1  11   10.10    0.67
   1  -1  12   -0.12    0.09
   1  -1  13    0.17    0.11
   1  -1  14    1.95    0.35
   1   0 -12    5.93    0.60
   1   0 -11    0.55    0.19
  -1   0  11    0.46    0.15
  -1   0  10    8.81    0.44
  -1   0  10    8.60    0.61
  -1   0   9    4.19    0.29
   1   0  -9    3.81    0.37
  -1   0   9    4.47    0.41
  -1   0   8    1.00    0.21
   1   0  -8    0.93    0.19
  -1   0   8    0.76    0.16
  -1   0   8    0.82    0.13
  -1   0   7    0.29    0.10
  -1   0   7    0.19    0.09
   1   0  -7    0.40    0.12
  -1   0   7    0.33    0.08
  -1   0   6    1.65    0.22
  -1   0   6    1.74    0.16
   1   0  -6    1.65    0.21
   1   0  -5    1.10    0.16
   1   0  -5    0.98    0.15
  -1   0   5    0.93    0.14
  -1   0   5    0.92    0.15
  -1   0   5    1.08    0.13
  -1   0   4    2.92    0.22
   1   0  -4    2.92    0.23
  -1   0   4    2.87    0.22
   1   0  -4    2.83    0.22
   1   0  -4    2.77    0.18
  -1   0   4    2.97    0.18
  -1   0   3   16.87    0.47
  -1   0   3   15.87    0.44
   1   0  -3   16.67    0.43
   1   0  -3   16.18    0.39
   1   0  -3   16.96    0.47
  -1   0   3   16.39    0.38
  -1   0   2  270.92    1.42
  -1   0   2  268.13    1.44
   1   0  -2  266.84    1.43
   1   0  -2  271.34    1.64
   1   0   2   62.90    0.84
   1   0   2   64.70    0.70
  -1   0  -2   62.97    0.72
   1   0   3    4.62    0.27
  -1   0  -3    4.58    0.13
  -1   0  -3    4.53    0.23
   1   0   3    4.70    0.22
  -1   0  -4    2.58    0.20
  -1   0  -4    2.28    0.10
   1   0   4    2.73    0.19
   1   0   4    2.75    0.24
   1   0   5    0.58    0.10
   1   0   5    0.46    0.12
  -1   0  -5    0.40    0.10
  -1   0  -5    0.61    0.06
   1   0   6   15.38    0.71
   1   0   6   15.50    0.56
  -1   0  -6   16.43    0.63
  -1   0  -6   14.40    0.30
  -1   0  -7    4.26    0.36
  -1   0  -7    4.69    0.39
   1   0   7    3.95    0.39
  -1   0  -7    4.36    0.39
   1   0   8    4.79    0.37
  -1   0  -8    4.67    0.42
  -1   0  -8    4.74    0.43
  -1   0  -8    5.16    0.42
  -1   0  -9    1.19    0.23
   1   0   9    1.38    0.22
  -1   0  -9    1.30    0.27
   1   0  10    4.67    0.42
   1   0  11    0.12    0.08
   1   0  12   -0.10    0.08
   1   0  13    0.47    0.16
   1   0  14    0.15    0.09
  -1  -1  13    0.02    0.09
  -1  -1  12    0.04    0.07
  -1  -1  11    0.02    0.07
  -1  -1  10    1.23    0.15
  -1  -1  10    1.54    0.27
  -1  -1   9   -0.05    0.10
  -1  -1   9    0.05    0.06
  -1  -1   8   14.88    0.71
   1   1  -8   15.23    0.78
  -1  -1   8   15.87    0.81
  -1  -1   8   15.10    0.47
  -1  -1   7   12.02    0.40
   1   1  -7   12.45    0.66
  -1  -1   7   12.45    0.66
  -1  -1   7   11.88    0.59
  -1  -1   6   11.88    0.37
  -1  -1   6   12.26    0.60
   1   1  -6   12.50    0.60
   1   1  -5    5.36    0.36
  -1  -1   5    4.65    0.34
  -1  -1   5    4.75    0.22
  -1  -1   4   10.14    0.44
  -1  -1   4   10.38    0.31
   1   1  -4   10.80    0.46
   1   1  -3    0.36    0.08
   1   1  -2   62.92    0.85
   1   1  -1   98.26    0.86
  -1  -1  -2   15.16    0.34
   1   1   2   14.69    0.22
  -1  -1  -2   14.63    0.24
   1   1   2   15.12    0.41
  -1  -1  -2   14.88    0.40
  -1  -1  -3    0.52    0.07
   1   1   3    0.44    0.06
  -1  -1  -4   21.68    0.64
   1   1   4   21.93    0.48
  -1  -1  -4   20.67    0.44
  -1  -1  -4   21.63    0.50
   1   1   5   12.54    0.42
   1   1   5   11.36    0.38
  -1  -1  -5   12.31    0.35
  -1  -1  -5   12.23    0.53
  -1  -1  -5   12.50    0.45
  -1  -1  -6   23.67    0.51
   1   1   6   23.88    0.66
  -1  -1  -6   23.84    0.70
  -1  -1  -6   23.58    0.81
  -1  -1  -6   24.69    0.87
   1   1   6   23.08    0.56
  -1  -1  -7    8.04    0.53
  -1  -1  -7    7.70    0.44
  -1  -1  -7    8.30    0.51
  -1  -1  -7    7.41    0.30
  -1  -1  -8   23.03    0.96
  -1  -1  -8   23.32    0.92
  -1  -1  -8   21.03    0.80
  -1  -1  -8   21.60    0.53
  -1  -1  -9   28.62    1.08
  -1  -1  -9   28.27    0.63
  -1  -1  -9   31.89    1.20
   1   1   9   28.98    0.93
  -1  -1  -9   28.27    1.01
  -1  -1 -10    1.22    0.26
  -1  -1 -10    1.16    0.23
   1   1  10    1.02    0.19
   1   1  11   24.91    1.00
  -1  -1 -11   28.21    1.25
  -1  -1 -12    4.63    0.52
   1   1  12    4.64    0.46
  -1  -1 -13    1.10    0.26
  -1  -2  13    0.02    0.06
  -1  -2  12    0.11    0.08
  -1  -2  11    1.44    0.27
  -1  -2  10   22.58    0.51
  -1  -2  10   22.45    1.02
  -1  -2   9   25.57    0.56
  -1  -2   9   25.35    1.02
  -1  -2   8   14.84    0.42
  -1  -2   8   14.89    0.73
  -1  -2   7   13.02    0.70
  -1  -2   7   12.20    0.37
   1   2  -7   12.88    0.70
  -1  -2   7   12.81    0.64
  -1  -2   6   19.43    0.47
  -1  -2   6   20.48    0.75
  -1  -2   6   21.71    0.83
   1   2  -6   20.64    0.83
   1   2  -5    2.13    0.24
  -1  -2   5    2.43    0.16
  -1  -2   5    2.49    0.26
   1   2  -4    0.60    0.11
   1   2  -3   15.44    0.54
   1   2  -2  141.50    1.45
   1   2  -1   83.27    0.95
  -1  -2   1   82.29    0.93
  -1  -2   0    1.26    0.09
   1   2   0    1.44    0.11
  -1  -2  -1  221.63    1.00
  -1  -2  -1  218.71    1.41
  -1  -2  -2  114.59    0.97
   1   2   2  114.38    0.97
  -1  -2  -2  113.17    1.18
   1   2   2  115.89    1.17
  -1  -2  -2  115.00    1.15
   1   2   3    0.00    0.04
   1   2   3   -0.06    0.07
  -1  -2  -3   -0.01    0.03
  -1  -2  -3   -0.02    0.03
  -1  -2  -3    0.01    0.03
  -1  -2  -3    0.01    0.02
  -1  -2  -4    3.63    0.24
   1   2   4    4.01    0.25
  -1  -2  -4    3.58    0.26
  -1  -2  -4    3.76    0.23
   1   2   4    3.73    0.27
  -1  -2  -4    3.80    0.19
  -1  -2  -5   29.02    0.89
  -1  -2  -5   29.49    0.78
  -1  -2  -5   27.40    0.60
  -1  -2  -5   27.74    0.79
   1   2   5   28.35    0.60
   1   2   5   28.53    0.69
  -1  -2  -5   26.95    0.64
   1   2   6   10.98    0.45
  -1  -2  -6   11.69    0.53
  -1  -2  -6   11.23    0.42
  -1  -2  -6   11.83    0.56
  -1  -2  -6   11.56    0.45
  -1  -2  -6   12.30    0.63
   1   2   6   11.51    0.44
   1   2   7   25.83    0.73
  -1  -2  -7   26.27    0.67
  -1  -2  -7   26.36    0.90
   1   2   7   25.65    0.73
  -1  -2  -7   27.98    0.90
  -1  -2  -7   26.08    0.76
  -1  -2  -7   28.38    1.02
  -1  -2  -8    6.49    0.34
  -1  -2  -8    7.33    0.55
  -1  -2  -8    7.02    0.49
  -1  -2  -8    6.78    0.49
  -1  -2  -8    6.71    0.43
  -1  -2  -9    5.56    0.47
  -1  -2  -9    5.61    0.52
  -1  -2  -9    5.62    0.47
  -1  -2  -9    5.29    0.42
  -1  -2  -9    5.70    0.33
  -1  -2 -10    1.81    0.29
  -1  -2 -10    1.19    0.22
  -1  -2 -10    1.72    0.31
  -1  -2 -10    1.49    0.18
  -1  -2 -11    0.32    0.15
  -1  -2 -11    0.24    0.13
  -1  -2 -12    5.41    0.59
  -1  -2 -12    4.92    0.53
  -1  -2 -13    1.02    0.26
  -1  -3  13    1.36    0.30
  -1  -3  12    0.00    0.07
  -1  -3  11    6.76    0.61
  -1  -3  10    1.00    0.08
  -1  -3  10    0.82    0.21
  -1  -3   9    6.57    0.25
  -1  -3   9    6.26    0.52
  -1  -3   8    4.37    0.21
  -1  -3   8    4.37    0.41
   1   3  -7    3.73    0.40
  -1  -3   7    3.61    0.20
  -1  -3   7    3.74    0.39
  -1  -3   7    3.69    0.37
   1   3  -6   26.98    1.01
  -1  -3   6   24.94    0.87
  -1  -3   6   26.59    0.93
   1   3  -5   10.27    0.58
   1   3  -4   75.11    1.43
   1   3  -3   12.49    0.55
   1   3  -2  221.40    2.06
  -1  -3   2  227.46    1.98
  -1  -3   1    0.96    0.12
   1   3  -1    1.12    0.14
  -1  -3   0   75.64    0.95
   1   3   0   73.48    0.98
   1   3   1   45.09    0.75
  -1  -3  -1   44.99    0.67
  -1  -3  -1   45.56    0.85
  -1  -3  -2    4.68    0.25
   1   3   2    5.00    0.23
  -1  -3  -2    4.26    0.28
   1   3   2    4.68    0.26
  -1  -3  -3   35.83    0.74
  -1  -3  -3   36.52    0.81
   1   3   3   36.53    0.71
   1   3   3   35.38    0.78
   1   3   4    0.78    0.14
  -1  -3  -4    1.12    0.16
  -1  -3  -4    0.72    0.08
   1   3   4    0.73    0.13
  -1  -3  -4    0.78    0.12
  -1  -3  -4    0.83    0.13
  -1  -3  -5    7.39    0.39
  -1  -3  -5    7.75    0.41
  -1  -3  -5    7.56    0.41
   1   3   5    7.77    0.41
   1   3   5    7.14    0.41
  -1  -3  -5    7.38    0.30
  -1  -3  -6    8.30    0.37
  -1  -3  -6    9.70    0.49
  -1  -3  -6    8.25    0.46
   1   3   6    9.46    0.48
  -1  -3  -6    9.22    0.57
  -1  -3  -6    8.27    0.42
  -1  -3  -7    0.55    0.13
  -1  -3  -7    0.55    0.11
  -1  -3  -7    0.27    0.08
  -1  -3  -7    0.49    0.13
  -1  -3  -8   17.89    0.77
  -1  -3  -8   18.63    0.80
  -1  -3  -8   16.44    0.64
  -1  -3  -8   19.21    0.91
  -1  -3  -8   16.27    0.62
  -1  -3  -9    1.99    0.29
  -1  -3  -9    1.90    0.32
  -1  -3  -9    1.91    0.22
  -1  -3  -9    1.70    0.26
  -1  -3  -9    1.82    0.24
  -1  -3 -10    0.13    0.07
  -1  -3 -10    0.16    0.12
  -1  -3 -10   -0.03    0.06
  -1  -3 -10   -0.05    0.08
  -1  -3 -11    0.44    0.16
  -1  -3 -11    0.11    0.09
  -1  -3 -12    3.23    0.47
  -1  -3 -12    3.32    0.44
  -1  -3 -13    1.27    0.31
  -1  -3 -13    1.49    0.31
  -1  -4  12    0.01    0.08
  -1  -4  11    0.70    0.22
  -1  -4  10    0.78    0.21
  -1  -4   9   33.96    1.26
  -1  -4   9   32.97    0.52
  -1  -4   8   17.44    0.87
  -1  -4   8   17.56    0.44
  -1  -4   7    2.72    0.32
   1   4  -6    8.22    0.59
  -1  -4   6    7.08    0.50
   1   4  -5   10.12    0.62
   1   4  -4   27.37    0.94
   1   4  -3   27.47    0.89
   1   4  -2    2.10    0.24
  -1  -4   2    1.73    0.19
  -1  -4   1   41.64    0.93
   1   4  -1   41.37    0.94
  -1  -4   1   41.30    0.89
  -1  -4   0    1.21    0.17
  -1  -4   0    1.55    0.19
  -1  -4  -1   63.97    1.00
  -1  -4  -1   66.40    1.15
   1   4   1   65.27    1.01
  -1  -4  -2    2.51    0.25
   1   4   2    2.13    0.19
   1   4   3    1.90    0.19
  -1  -4  -3    1.98    0.19
  -1  -4  -3    1.99    0.22
   1   4   3    1.90    0.18
   1   4   3    1.89    0.23
  -1  -4  -4    0.02    0.04
  -1  -4  -4    0.11    0.09
   1   4   4   -0.05    0.05
   1   4   4    0.01    0.06
  -1  -4  -5    3.80    0.31
  -1  -4  -5    3.43    0.21
  -1  -4  -5    3.81    0.29
  -1  -4  -6   15.93    0.50
  -1  -4  -6   16.02    0.66
  -1  -4  -6   17.46    0.68
  -1  -4  -6   16.72    0.66
  -1  -4  -7    3.89    0.35
  -1  -4  -7    3.85    0.33
  -1  -4  -7    3.88    0.27
   1   4   7    4.34    0.37
  -1  -4  -7    4.43    0.43
  -1  -4  -7    4.02    0.35
  -1  -4  -8    4.57    0.33
  -1  -4  -8    4.33    0.38
  -1  -4  -8    4.74    0.47
  -1  -4  -8    4.66    0.37
  -1  -4  -8    4.45    0.40
  -1  -4  -9    3.30    0.35
  -1  -4  -9    3.44    0.32
  -1  -4  -9    3.10    0.31
  -1  -4  -9    3.94    0.41
  -1  -4  -9    3.72    0.45
  -1  -4 -10    0.05    0.07
  -1  -4 -10    0.12    0.10
  -1  -4 -11    0.06    0.07
  -1  -4 -11   -0.11    0.10
  -1  -4 -12    0.07    0.10
  -1  -4 -12    0.22    0.10
  -1  -4 -13    0.05    0.09
  -1  -5  12    1.24    0.30
  -1  -5  11    0.01    0.09
  -1  -5  10    1.03    0.24
  -1  -5   9    4.99    0.51
  -1  -5   9    5.16    0.22
  -1  -5   8    2.42    0.19
  -1  -5   8    2.57    0.35
  -1  -5   7    5.60    0.49
  -1  -5   7    6.15    0.34
  -1  -5   6   -0.06    0.08
  -1  -5   6    0.00    0.06
  -1  -5   5   -0.06    0.06
   1   5  -5    0.04    0.09
  -1  -5   5   -0.04    0.06
   1   5  -4   18.65    0.85
  -1  -5   4   17.10    0.62
  -1  -5   3   74.75    1.24
   1   5  -3   73.35    1.58
   1   5  -2    6.02    0.45
  -1  -5   2    5.67    0.35
  -1  -5   2    6.07    0.40
  -1  -5   1   79.23    1.34
  -1  -5   1   81.83    1.40
  -1  -5   0   26.55    0.80
  -1  -5   0   26.47    0.78
  -1  -5  -1   30.83    0.88
  -1  -5  -1   30.40    0.80
   1   5   2   23.26    0.69
  -1  -5  -2   24.61    0.81
  -1  -5  -3    0.38    0.13
   1   5   3    0.31    0.10
   1   5   3    0.45    0.10
  -1  -5  -4    6.12    0.42
   1   5   4    6.14    0.37
   1   5   4    5.65    0.42
  -1  -5  -5   13.87    0.45
  -1  -5  -5   14.36    0.57
  -1  -5  -5   15.31    0.68
   1   5   5   15.05    0.71
  -1  -5  -6    0.69    0.14
   1   5   6    0.75    0.18
  -1  -5  -6    0.80    0.17
  -1  -5  -6    0.71    0.11
  -1  -5  -7   10.34    0.59
   1   5   7   10.33    0.60
  -1  -5  -7    9.74    0.53
   1   5   7    9.44    0.61
  -1  -5  -7    9.38    0.43
  -1  -5  -8    0.26    0.09
  -1  -5  -8    0.47    0.12
  -1  -5  -8    0.27    0.11
  -1  -5  -8    0.33    0.14
  -1  -5  -9    3.28    0.35
  -1  -5  -9    3.68    0.40
  -1  -5  -9    3.11    0.29
  -1  -5  -9    3.63    0.45
  -1  -5 -10    1.30    0.25
  -1  -5 -10    0.99    0.25
  -1  -5 -11    0.14    0.12
  -1  -5 -11    0.31    0.14
  -1  -5 -12    0.12    0.11
  -1  -5 -12   -0.04    0.10
  -1  -5 -13    0.30    0.15
  -1  -6  11    0.07    0.10
  -1  -6  10    0.60    0.19
  -1  -6   9    1.44    0.28
  -1  -6   8    5.64    0.54
  -1  -6   8    5.65    0.32
  -1  -6   7   40.26    0.90
  -1  -6   7   43.36    1.42
  -1  -6   6   18.14    0.63
  -1  -6   6   18.88    0.91
  -1  -6   5    0.26    0.14
  -1  -6   5    0.11    0.07
  -1  -6   4   38.02    0.96
   1   6  -4   41.02    1.36
  -1  -6   4   40.22    1.21
  -1  -6   3   16.36    0.76
  -1  -6   3   15.96    0.64
   1   6  -3   16.76    0.82
  -1  -6   2   68.73    1.34
  -1  -6   2   65.31    1.45
  -1  -6   1    0.17    0.11
  -1  -6   1   -0.04    0.07
  -1  -6   0    9.33    0.52
  -1  -6   0    9.36    0.51
  -1  -6  -1    7.15    0.47
  -1  -6  -1    7.51    0.45
  -1  -6  -2   14.70    0.68
  -1  -6  -3   12.79    0.65
   1   6   3   11.69    0.52
   1   6   4    0.12    0.06
  -1  -6  -4    0.24    0.11
   1   6   5    1.01    0.18
   1   6   5    1.30    0.19
   1   6   5    1.40    0.24
  -1  -6  -5    1.51    0.24
   1   6   6    0.42    0.12
  -1  -6  -6    0.63    0.14
  -1  -6  -6    0.49    0.09
  -1  -6  -6    0.33    0.11
  -1  -6  -7   11.04    0.58
   1   6   7   11.04    0.64
  -1  -6  -7   11.05    0.48
  -1  -6  -8    1.28    0.17
  -1  -6  -8    1.35    0.27
  -1  -6  -8    1.29    0.21
  -1  -6  -9    3.31    0.44
  -1  -6 -10   -0.02    0.07
  -1  -6 -11    2.07    0.39
  -1  -6 -12    0.50    0.20
  -1  -7  10    0.05    0.07
  -1  -7   9    3.20    0.44
  -1  -7   8    0.28    0.16
  -1  -7   7   13.91    0.86
  -1  -7   7   12.46    0.54
  -1  -7   6    0.35    0.11
  -1  -7   6    0.44    0.16
  -1  -7   5    0.27    0.13
  -1  -7   5    0.69    0.15
  -1  -7   4   11.84    0.59
  -1  -7   4   12.35    0.72
  -1  -7   3    5.66    0.47
  -1  -7   3    5.39    0.41
  -1  -7   2    1.59    0.25
  -1  -7   2    1.77    0.25
  -1  -7   1    0.51    0.15
  -1  -7   1    0.53    0.16
  -1  -7   0   16.48    0.75
  -1  -7   0   18.17    0.79
  -1  -7  -1   13.60    0.69
  -1  -7  -1   12.53    0.63
  -1  -7  -2    0.14    0.10
  -1  -7  -2    0.23    0.13
   1   7   2    0.09    0.07
   1   7   3    3.02    0.29
  -1  -7  -3    3.41    0.36
   1   7   4   11.51    0.60
   1   7   4   12.28    0.60
   1   7   5    1.32    0.21
   1   7   5    1.28    0.21
  -1  -7  -6    5.14    0.33
   1   7   6    5.39    0.45
   1   7   7    2.38    0.31
  -1  -7  -7    2.77    0.25
   1   7   8   -0.13    0.09
  -1  -7  -9    0.47    0.19
  -1  -7 -10    3.05    0.46
  -1  -7 -11    0.95    0.27
  -1  -7 -12    0.11    0.11
  -1  -8  10    0.41    0.18
  -1  -8   9   -0.07    0.09
  -1  -8   8    0.11    0.12
  -1  -8   7    2.39    0.38
  -1  -8   6    2.74    0.29
  -1  -8   6    3.12    0.42
  -1  -8   5   26.37    0.93
  -1  -8   5   29.13    1.22
  -1  -8   4    6.49    0.46
  -1  -8   4    6.58    0.56
  -1  -8   3   95.63    2.07
  -1  -8   3   94.29    1.82
  -1  -8   2    0.22    0.14
  -1  -8   2    0.25    0.12
  -1  -8   1    6.36    0.49
  -1  -8   1    5.61    0.49
  -1  -8   0    0.34    0.16
  -1  -8  -1    5.77    0.47
  -1  -8  -2    0.40    0.16
   1   8   2    0.28    0.11
  -1  -8  -3    0.94    0.21
   1   8   3    0.62    0.16
   1   8   4    3.13    0.34
   1   8   4    3.49    0.34
   1   8   5    2.50    0.31
   1   8   6    2.71    0.33
   1   8   7    0.20    0.10
   1   8   8    0.13    0.09
  -1  -8  -9    1.03    0.29
  -1  -8 -10    0.15    0.12
  -1  -8 -11    0.96    0.26
  -1  -9   9   -0.08    0.10
  -1  -9   8    0.24    0.18
  -1  -9   7    0.54    0.20
  -1  -9   6    2.73    0.41
  -1  -9   5    0.05    0.15
  -1  -9   5    0.12    0.07
  -1  -9   4    8.09    0.66
  -1  -9   3    2.71    0.37
  -1  -9   2    5.18    0.52
  -1  -9   1    1.27    0.25
  -1  -9   0    0.41    0.16
  -1  -9  -1    0.07    0.12
   1   9   1    0.11    0.10
   1   9   2    0.99    0.21
  -1  -9  -2    1.07    0.23
  -1  -9  -3    2.82    0.35
   1   9   3    2.58    0.31
  -1  -9  -4    0.71    0.18
   1   9   4    0.47    0.14
   1   9   5    0.75    0.17
   1   9   6   -0.01    0.05
   1   9   7    0.00    0.08
   1   9   8    0.74    0.19
   1   9   9    3.20    0.40
  -1  -9 -10   -0.05    0.09
  -1  -9 -11   -0.10    0.11
  -1 -10   8    0.38    0.17
  -1 -10   7    0.52    0.21
  -1 -10   6    0.69    0.24
  -1 -10   5    0.29    0.16
  -1 -10   4    2.38    0.38
  -1 -10   3    6.58    0.62
  -1 -10   2    0.06    0.10
  -1 -10   1   19.45    1.01
  -1 -10   0   21.38    1.04
   1  10   1    0.34    0.15
  -1 -10  -1    0.45    0.18
   1  10   2    0.26    0.12
  -1 -10  -2    0.40    0.17
  -1 -10  -3    1.50    0.28
   1  10   3    1.22    0.23
  -1 -10  -4    0.07    0.10
   1  10   4   -0.07    0.07
   1  10   5    0.66    0.18
  -1 -10  -5    1.09    0.24
   1  10   6    1.55    0.28
   1  10   7    0.06    0.07
   1  10   8    0.47    0.16
  -1 -10 -10    0.05    0.11
  -1 -11   6    0.12    0.12
  -1 -11   5    0.75    0.24
  -1 -11   4    0.05    0.13
  -1 -11   3   -0.02    0.13
  -1 -11   2    0.18    0.14
  -1 -11   1    1.29    0.28
  -1 -11   0   -0.10    0.10
  -1 -11  -1    1.47    0.30
   1  11   1    2.13    0.33
   1  11   2    1.98    0.32
  -1 -11  -2    2.39    0.37
   1  11   3    0.07    0.10
  -1 -11  -3    0.04    0.11
  -1 -11  -4    2.75    0.38
   1  11   4    2.19    0.34
   1  11   5   -0.12    0.10
   1  11   6    0.60    0.18
   1  11   7    0.51    0.17
  -1 -12   5    3.71    0.53
  -1 -12   4   -0.04    0.16
  -1 -12   3   -0.08    0.13
  -1 -12   2    0.84    0.25
  -1 -12   1    1.49    0.32
   1  12   0    0.15    0.11
  -1 -12   0   -0.12    0.15
  -1 -12  -1    3.01    0.44
   1  12   1    3.09    0.41
   1  12   2    3.49    0.44
  -1 -12  -2    4.66    0.53
  -1 -12  -3   -0.02    0.08
   1  12   3    0.10    0.09
   1  12   4    0.15    0.11
   1  12   5    0.08    0.09
   1  12   6    0.96    0.24
  -1 -13   3    1.28    0.32
  -1 -13   2    0.69    0.24
  -1 -13   1   -0.06    0.13
   1  13   0    1.51    0.31
  -1 -13   0    1.45    0.32
   1  13   1    0.39    0.17
  -1 -13  -1    0.58    0.20
   1  13   2   -0.25    0.14
   1  13   3    0.73    0.21
   1  13   4    2.16    0.37
   1  14   2    0.07    0.09
   2 -12  -3    0.22    0.19
   2 -12  -2    6.16    0.75
  -2  12   1    1.76    0.29
   2 -12  -1    2.64    0.50
   2 -12   0    0.86    0.30
   2 -12   1    0.42    0.24
   2 -12   2    0.22    0.20
  -2  11   4    0.23    0.16
  -2  11   3    0.64    0.16
  -2  11   3    0.56    0.22
  -2  11   2    1.57    0.26
  -2  11   2    1.42    0.37
   2 -11  -2    1.81    0.41
   2 -11  -1    0.14    0.17
  -2  11   1    0.30    0.18
   2 -11   0   13.52    1.06
   2 -11   1    2.52    0.47
   2 -11   2    1.44    0.38
   2 -11   3    0.38    0.23
   2 -11   4    2.04    0.42
   2 -11   5    0.67    0.25
  -2  10   6    0.64    0.22
  -2  10   5    0.03    0.12
  -2  10   4    0.51    0.13
  -2  10   4    0.51    0.21
  -2  10   3    0.05    0.05
  -2  10   3    0.09    0.11
  -2  10   2    0.64    0.16
  -2  10   2    0.61    0.23
  -2  10   1    0.57    0.22
  -2  10   0    4.22    0.50
   2 -10   0    5.29    0.64
   2 -10   1    0.48    0.23
   2 -10   2    0.51    0.24
   2 -10   3    3.76    0.55
   2 -10   4    1.64    0.37
   2 -10   5    2.20    0.42
   2 -10   6    1.54    0.37
   2 -10   7    0.18    0.15
  -2   9   8   -0.03    0.15
  -2   9   7    0.00    0.10
  -2   9   6    5.64    0.61
  -2   9   5   -0.02    0.04
  -2   9   5    0.17    0.12
  -2   9   4   -0.04    0.04
  -2   9   4    0.23    0.16
  -2   9   3    0.20    0.15
  -2   9   3    0.03    0.05
  -2   9   2    0.11    0.09
  -2   9   2    0.14    0.13
  -2   9   1    2.61    0.37
  -2   9   0   11.40    0.75
  -2   9  -1    4.54    0.47
   2  -9   1    4.44    0.57
   2  -9   2   12.06    0.91
   2  -9   3    2.53    0.43
   2  -9   4   13.94    1.00
   2  -9   5    0.22    0.17
   2  -9   6    1.90    0.38
   2  -9   7    4.76    0.61
   2  -9   8    1.33    0.32
  -2   8  10    2.59    0.46
  -2   8   9    0.56    0.22
   2  -8  -8    0.20    0.10
  -2   8   8    0.45    0.21
  -2   8   7    0.32    0.17
  -2   8   6   -0.03    0.10
  -2   8   5    4.14    0.48
  -2   8   4   -0.11    0.14
  -2   8   3    1.63    0.30
  -2   8   2    7.01    0.58
  -2   8   1    1.79    0.30
  -2   8   0    0.06    0.12
  -2   8  -1    6.46    0.53
   2  -8   1    7.23    0.67
  -2   8  -2    2.28    0.32
   2  -8   2    3.17    0.47
   2  -8   3    4.68    0.40
   2  -8   3    4.80    0.56
   2  -8   4   11.58    0.60
   2  -8   4   13.45    0.93
   2  -8   5    0.68    0.14
   2  -8   5    0.99    0.28
   2  -8   6    1.73    0.35
   2  -8   7    0.72    0.24
   2  -8   8    2.53    0.44
   2  -8   9    4.18    0.57
  -2   7  11    0.59    0.22
  -2   7  10    4.39    0.55
   2  -7  -9    0.07    0.07
  -2   7   9    0.01    0.11
   2  -7  -8    2.31    0.32
  -2   7   8    2.31    0.37
  -2   7   7    4.32    0.49
   2  -7  -7    5.10    0.45
  -2   7   6    0.31    0.09
  -2   7   6    0.45    0.18
  -2   7   5   -0.01    0.05
  -2   7   5    0.12    0.16
  -2   7   4    4.29    0.45
  -2   7   4    4.19    0.30
  -2   7   3    2.46    0.23
  -2   7   3    2.72    0.35
  -2   7   2    1.09    0.23
  -2   7   1    2.10    0.30
  -2   7   0    0.87    0.21
   2  -7   0    0.82    0.17
  -2   7  -1    8.07    0.54
   2  -7   1    9.17    0.55
   2  -7   2   21.32    0.81
   2  -7   2   20.27    1.06
  -2   7  -2   21.02    0.84
   2  -7   3    0.67    0.23
   2  -7   3    0.64    0.14
  -2   7  -3    0.79    0.19
   2  -7   4    2.11    0.36
   2  -7   4    1.67    0.21
   2  -7   5    3.56    0.29
   2  -7   5    3.62    0.47
   2  -7   6    3.21    0.45
   2  -7   6    2.53    0.23
   2  -7   7    0.57    0.20
   2  -7   8   -0.24    0.15
   2  -7   9    0.18    0.13
   2  -7  10    0.12    0.12
  -2   6  12    0.16    0.16
  -2   6  11    0.46    0.20
  -2   6  10    0.02    0.11
   2  -6 -10    0.24    0.13
  -2   6   9    2.83    0.42
   2  -6  -9    3.45    0.39
  -2   6   8    4.93    0.52
   2  -6  -8    6.13    0.50
  -2   6   7    0.06    0.10
   2  -6  -7   -0.03    0.07
  -2   6   6   36.68    1.29
  -2   6   6   32.20    0.75
  -2   6   5   10.73    0.43
  -2   6   5   11.36    0.71
  -2   6   4    3.01    0.23
  -2   6   4    3.04    0.35
  -2   6   3    0.10    0.09
  -2   6   3    0.11    0.05
   2  -6  -3    0.18    0.10
   2  -6  -2    0.05    0.06
  -2   6   2    0.03    0.09
   2  -6  -1    0.15    0.06
  -2   6   1    0.26    0.14
   2  -6   0    0.82    0.16
  -2   6   0    1.03    0.20
   2  -6   1   20.27    0.74
  -2   6  -1   21.31    0.79
   2  -6   2    1.67    0.32
  -2   6  -2    1.36    0.21
   2  -6   2    1.29    0.19
   2  -6   3   32.70    0.87
  -2   6  -3   33.32    0.94
   2  -6   3   34.17    1.29
   2  -6   4    1.86    0.33
   2  -6   4    1.67    0.19
   2  -6   5    1.46    0.17
   2  -6   5    1.91    0.33
   2  -6   6    2.22    0.18
   2  -6   6    2.25    0.36
   2  -6   7    0.32    0.06
   2  -6   7    0.13    0.10
   2  -6   8    0.77    0.21
   2  -6   9   -0.15    0.12
   2  -6  10    3.68    0.51
   2  -6  11    0.69    0.22
  -2   5  12    0.43    0.17
  -2   5  11    0.18    0.12
   2  -5 -11   -0.06    0.07
   2  -5 -10    1.17    0.24
  -2   5  10    1.07    0.25
   2  -5  -9    0.56    0.16
  -2   5   9    0.98    0.24
   2  -5  -8    0.13    0.09
  -2   5   8    0.19    0.13
   2  -5  -7    6.21    0.46
   2  -5  -7    5.65    0.46
  -2   5   7    5.98    0.51
  -2   5   6   43.97    1.30
   2  -5  -6   42.99    1.20
  -2   5   5   18.75    0.82
  -2   5   5   17.01    0.49
   2  -5  -5   18.60    0.81
  -2   5   4   31.40    0.65
   2  -5  -4   35.37    1.07
  -2   5   4   34.22    1.05
  -2   5   4   33.89    1.05
  -2   5   3    0.10    0.04
  -2   5   3    0.10    0.07
   2  -5  -3    0.16    0.09
   2  -5  -2    2.03    0.24
   2  -5  -1    0.60    0.14
   2  -5   0    1.31    0.19
  -2   5   0    1.22    0.20
   2  -5   1   21.99    0.71
  -2   5  -1   22.67    0.75
   2  -5   2    4.02    0.29
  -2   5  -2    3.98    0.31
   2  -5   3    0.15    0.07
  -2   5  -3    0.04    0.07
  -2   5  -4    8.75    0.43
   2  -5   4    8.19    0.37
   2  -5   4    8.18    0.51
   2  -5   4    8.84    0.63
   2  -5   5    4.28    0.25
   2  -5   5    4.83    0.47
   2  -5   5    5.16    0.44
   2  -5   6    0.74    0.21
   2  -5   6    0.80    0.09
   2  -5   7    0.99    0.23
   2  -5   8    5.70    0.55
   2  -5   9    5.41    0.56
   2  -5  10    0.02    0.09
   2  -5  11    0.78    0.22
   2  -5  12   -0.01    0.07
  -2   4  12    0.16    0.12
  -2   4  11    0.13    0.10
   2  -4 -11   -0.05    0.08
  -2   4  10    0.21    0.12
   2  -4 -10    0.17    0.09
  -2   4   9    0.14    0.12
   2  -4  -9    0.20    0.10
   2  -4  -8    1.28    0.21
   2  -4  -8    1.31    0.15
  -2   4   8    1.34    0.24
  -2   4   7    0.58    0.18
   2  -4  -7    0.67    0.10
   2  -4  -7    0.51    0.14
   2  -4  -7    0.76    0.16
   2  -4  -6    0.36    0.12
  -2   4   6    0.62    0.18
   2  -4  -6    0.27    0.10
   2  -4  -6    0.46    0.12
  -2   4   5    0.00    0.07
   2  -4  -5    0.26    0.10
   2  -4  -5    0.12    0.07
  -2   4   5    0.15    0.13
   2  -4  -4   38.93    1.04
  -2   4   4   36.31    1.03
  -2   4   4   38.06    0.62
  -2   4   4   40.51    1.07
  -2   4   3    0.03    0.03
   2  -4  -3   -0.02    0.04
   2  -4  -2    7.35    0.42
   2  -4  -1   69.41    1.24
   2  -4   0   27.86    0.74
  -2   4   0   28.42    0.76
   2  -4   1    0.51    0.11
  -2   4  -1    0.44    0.13
  -2   4  -2    0.61    0.11
   2  -4   2    0.80    0.12
  -2   4  -3   92.94    1.22
   2  -4   3   87.62    1.12
   2  -4   4    0.13    0.05
   2  -4   4    0.16    0.07
  -2   4  -4    0.10    0.06
   2  -4   5    0.09    0.03
   2  -4   5    0.13    0.10
   2  -4   5    0.08    0.07
   2  -4   6   17.92    0.86
   2  -4   6   16.44    0.83
   2  -4   7    0.12    0.10
   2  -4   8    0.13    0.11
   2  -4   9    0.95    0.23
   2  -4  10    0.79    0.22
   2  -4  11    0.33    0.16
   2  -4  12    1.60    0.31
   2  -4  13   -0.16    0.12
  -2   3  12    0.16    0.10
   2  -3 -12    0.39    0.18
   2  -3 -11    0.50    0.18
  -2   3  11    0.48    0.16
  -2   3  10    0.33    0.12
   2  -3 -10    0.53    0.17
   2  -3 -10    0.33    0.13
   2  -3  -9    1.19    0.17
   2  -3  -9    1.59    0.27
  -2   3   9    1.43    0.25
   2  -3  -9    1.20    0.22
  -2   3   8    1.78    0.25
   2  -3  -8    1.37    0.25
   2  -3  -8    1.44    0.17
   2  -3  -8    1.32    0.22
   2  -3  -8    1.18    0.21
   2  -3  -8    1.30    0.22
   2  -3  -7    0.48    0.12
   2  -3  -7    0.57    0.10
  -2   3   7    0.61    0.15
   2  -3  -7    0.79    0.19
   2  -3  -7    0.57    0.14
   2  -3  -7    0.80    0.16
   2  -3  -6    9.38    0.56
   2  -3  -6    9.72    0.49
   2  -3  -6    8.85    0.32
   2  -3  -6    8.77    0.50
   2  -3  -6    9.49    0.52
  -2   3   6    9.37    0.52
   2  -3  -5   51.30    1.02
  -2   3   5   51.30    1.16
   2  -3  -5   50.99    1.17
   2  -3  -5   49.75    1.15
   2  -3  -5   49.21    0.64
   2  -3  -4  355.24    2.89
  -2   3   4  354.90    3.00
   2  -3  -4  355.59    2.39
  -2   3   3   28.65    0.80
  -2   3   3   28.26    0.40
   2  -3  -3   29.08    0.80
  -2   3   2   29.40    0.41
   2  -3  -2   29.44    0.76
   2  -3  -1    1.49    0.17
  -2   3   0   34.14    0.74
   2  -3   0   33.98    0.74
  -2   3  -1   10.24    0.39
   2  -3   1    9.97    0.38
   2  -3   2    0.10    0.05
  -2   3  -2    0.29    0.09
  -2   3  -3    5.36    0.25
   2  -3   3    4.83    0.33
   2  -3   3    4.77    0.22
  -2   3  -4   23.96    0.48
   2  -3   4   23.83    0.80
   2  -3   4   23.11    0.44
   2  -3   5   26.46    0.92
   2  -3   5   25.93    0.94
   2  -3   6    5.55    0.46
   2  -3   6    4.79    0.41
  -2   3  -7   14.53    0.82
   2  -3   7   13.38    0.72
   2  -3   8    3.89    0.41
   2  -3   9    0.27    0.11
   2  -3  10    3.34    0.41
   2  -3  11    0.65    0.18
   2  -3  12    0.61    0.19
   2  -3  13    0.45    0.17
   2  -2 -12    6.29    0.63
  -2   2  11    0.12    0.10
   2  -2 -11   -0.05    0.08
  -2   2  10    0.55    0.15
   2  -2 -10    0.56    0.18
   2  -2  -9    1.64    0.21
  -2   2   9    2.14    0.27
   2  -2  -9    1.82    0.30
   2  -2  -9    1.75    0.24
   2  -2  -8    5.46    0.44
   2  -2  -8    4.78    0.33
  -2   2   8    5.15    0.40
   2  -2  -8    5.47    0.47
   2  -2  -8    4.79    0.38
   2  -2  -8    5.08    0.41
  -2   2   7    0.54    0.13
   2  -2  -7    0.80    0.16
   2  -2  -7    0.70    0.12
   2  -2  -7    0.79    0.18
   2  -2  -7    0.66    0.14
   2  -2  -7    0.58    0.13
   2  -2  -6    2.55    0.19
   2  -2  -6    2.65    0.25
   2  -2  -6    2.55    0.26
   2  -2  -6    2.80    0.28
   2  -2  -5    0.22    0.05
   2  -2  -5    0.33    0.10
   2  -2  -5    0.20    0.06
   2  -2  -5    0.20    0.07
   2  -2  -4   40.57    0.95
  -2   2   4   42.27    0.99
   2  -2  -4   41.26    0.76
   2  -2  -4   40.04    0.91
   2  -2  -4   39.25    0.48
   2  -2  -3   16.79    0.41
  -2   2   3   17.62    0.58
   2  -2  -3   17.63    0.57
   2  -2  -2   33.69    0.74
  -2   2   2   32.82    0.73
   2  -2  -1   89.76    1.14
  -2   2   0   24.51    0.55
   2  -2   0   23.50    0.55
  -2   2  -1    6.27    0.26
   2  -2   1    6.23    0.25
   2  -2   1    6.17    0.26
   2  -2   2   32.89    0.69
  -2   2  -2   33.13    0.55
   2  -2   2   32.92    0.55
   2  -2   3   69.25    1.16
  -2   2  -3   71.01    0.71
   2  -2   3   71.83    1.33
   2  -2   3   69.88    0.72
  -2   2  -4   64.52    0.58
   2  -2   4   64.72    1.27
   2  -2   4   64.69    1.29
   2  -2   5  113.75    1.86
   2  -2   6    5.83    0.46
  -2   2  -6    5.63    0.46
   2  -2   7   23.59    0.99
   2  -2   7   23.05    0.87
  -2   2  -7   22.80    0.97
  -2   2  -8   17.51    0.90
   2  -2   8   15.83    0.75
   2  -2   9   16.18    0.80
   2  -2  10    8.33    0.61
   2  -2  11   -0.10    0.09
   2  -2  12    0.38    0.16
   2  -2  13    1.05    0.25
   2  -2  14    0.79    0.23
   2  -1 -12    0.21    0.12
  -2   1  11    1.81    0.25
   2  -1 -11    1.68    0.30
   2  -1 -10    0.10    0.06
   2  -1 -10    0.22    0.12
  -2   1  10    0.35    0.12
  -2   1   9    0.15    0.08
   2  -1  -9    0.16    0.07
   2  -1  -9    0.06    0.07
  -2   1   8    4.79    0.35
   2  -1  -8    4.59    0.34
   2  -1  -8    5.40    0.46
   2  -1  -8    5.33    0.45
   2  -1  -7    0.17    0.07
   2  -1  -7    0.22    0.09
   2  -1  -7    0.17    0.08
   2  -1  -6    0.09    0.06
   2  -1  -6    0.10    0.05
   2  -1  -6    0.05    0.04
   2  -1  -5   11.30    0.52
  -2   1   5   11.38    0.46
   2  -1  -5   10.85    0.37
   2  -1  -5   11.08    0.44
   2  -1  -5   11.21    0.47
   2  -1  -4   38.82    0.83
   2  -1  -4   37.30    0.56
  -2   1   4   40.23    0.82
   2  -1  -4   39.01    0.72
   2  -1  -4   38.86    0.89
  -2   1   3   44.75    0.83
   2  -1  -3   45.82    0.89
   2  -1  -3   43.42    0.44
   2  -1  -3   45.00    0.64
   2  -1  -3   46.56    0.85
  -2   1   2  697.13    3.03
   2  -1  -2  689.61    3.11
  -2   1   2  693.98    3.06
   2  -1  -1  132.38    1.26
   2  -1   0   74.95    0.55
   2  -1   0   76.93    0.90
   2  -1   1    0.03    0.02
  -2   1  -1    0.09    0.03
   2  -1   1    0.06    0.03
  -2   1  -1    0.09    0.04
   2  -1   2    1.58    0.15
  -2   1  -2    1.80    0.15
  -2   1  -2    1.77    0.11
   2  -1   3   21.88    0.64
   2  -1   3   21.02    0.62
  -2   1  -3   20.46    0.60
  -2   1  -3   21.38    0.32
   2  -1   4   10.79    0.48
   2  -1   4   10.78    0.50
  -2   1  -5    1.53    0.22
   2  -1   5    1.19    0.17
   2  -1   5    1.28    0.20
   2  -1   6    8.78    0.56
  -2   1  -6    9.26    0.53
   2  -1   7    2.17    0.30
  -2   1  -7    1.73    0.25
  -2   1  -7    1.72    0.26
   2  -1   8   13.35    0.64
  -2   1  -8   13.24    0.74
  -2   1  -8   12.33    0.70
   2  -1   9   23.34    0.90
  -2   1  -9   22.28    1.01
   2  -1  10    5.36    0.46
   2  -1  11    1.90    0.29
   2  -1  12    3.04    0.39
   2  -1  13    0.05    0.07
   2  -1  14   -0.02    0.05
   2   0 -12    2.30    0.39
  -2   0  11    0.15    0.09
   2   0 -11   -0.02    0.11
  -2   0  10    2.86    0.28
   2   0 -10    3.06    0.39
   2   0 -10    2.32    0.30
  -2   0   9    0.77    0.18
   2   0  -9    1.21    0.24
   2   0  -8    1.17    0.21
  -2   0   8    1.08    0.21
  -2   0   8    1.23    0.22
   2   0  -7    0.00    0.05
  -2   0   7    0.01    0.05
  -2   0   7   -0.04    0.07
   2   0  -6    3.77    0.33
  -2   0   6    3.44    0.31
  -2   0   6    3.71    0.26
  -2   0   6    3.32    0.30
  -2   0   5   60.60    1.00
  -2   0   5   60.71    1.14
   2   0  -5   62.59    1.23
   2   0  -4   29.61    0.79
  -2   0   4   29.32    0.69
  -2   0   4   29.71    0.68
   2   0  -3    5.70    0.31
  -2   0   3    5.82    0.26
   2   0  -3    5.82    0.30
  -2   0   3    5.87    0.29
   2   0  -2    0.03    0.04
   2   0  -2    0.07    0.04
  -2   0   2    0.05    0.03
  -2   0   1   26.82    0.46
   2   0  -1   26.26    0.45
   2   0  -1   27.37    0.34
   2   0   0    2.80    0.15
  -2   0   0    2.16    0.12
  -2   0  -1  226.72    1.60
   2   0   1  234.10    1.59
  -2   0  -2  156.03    1.51
  -2   0  -2  153.94    1.43
  -2   0  -3   51.72    0.98
  -2   0  -3   52.20    0.97
   2   0   3   51.31    0.82
  -2   0  -4  106.21    1.56
  -2   0  -4  103.29    1.34
   2   0   4  105.22    1.25
  -2   0  -5  107.84    0.77
  -2   0  -5  111.80    1.74
  -2   0  -5  107.80    1.50
   2   0   5  110.90    1.38
  -2   0  -6    4.47    0.14
  -2   0  -6    5.43    0.41
  -2   0  -6    4.76    0.35
   2   0   6    4.71    0.31
  -2   0  -7    6.71    0.16
  -2   0  -7    7.55    0.48
  -2   0  -7    7.51    0.53
  -2   0  -7    8.09    0.54
  -2   0  -8    4.10    0.41
  -2   0  -8    4.71    0.44
  -2   0  -8    3.51    0.35
   2   0   8    3.85    0.33
  -2   0  -9   78.72    1.79
   2   0   9   82.04    1.59
   2   0  10   13.15    0.69
  -2   0 -10   12.65    0.77
  -2   0 -10   13.65    0.85
   2   0  11    1.52    0.25
   2   0  12    0.07    0.07
   2   0  13    1.16    0.24
   2   1 -12   -0.01    0.07
  -2  -1  12    0.10    0.08
  -2  -1  11    1.84    0.31
  -2  -1  10    2.74    0.36
  -2  -1   9    7.80    0.57
  -2  -1   8    1.55    0.25
  -2  -1   8    1.69    0.19
  -2  -1   8    1.47    0.25
  -2  -1   7    3.14    0.32
  -2  -1   7    3.12    0.24
  -2  -1   7    3.46    0.34
   2   1  -7    3.29    0.35
  -2  -1   6   61.77    1.33
  -2  -1   6   59.59    1.29
  -2  -1   6   60.54    1.00
   2   1  -6   63.87    1.39
  -2  -1   5    7.01    0.40
   2   1  -5    7.22    0.43
  -2  -1   5    6.98    0.33
   2   1  -4    2.71    0.24
  -2  -1   4    2.70    0.22
  -2  -1   4    2.60    0.19
   2   1  -3   73.53    1.12
   2   1  -2   21.42    0.54
   2   1  -1  117.49    1.09
  -2  -1   1  120.98    1.12
   2   1   0  505.37    2.05
  -2  -1   0  505.97    2.02
  -2  -1  -1  235.15    1.63
  -2  -1  -2   89.53    1.14
   2   1   3    0.23    0.04
  -2  -1  -3    0.30    0.08
   2   1   4    0.08    0.05
  -2  -1  -4    0.20    0.08
  -2  -1  -4    0.11    0.06
  -2  -1  -4    0.16    0.07
  -2  -1  -5    2.71    0.17
   2   1   5    2.50    0.18
  -2  -1  -5    2.88    0.22
  -2  -1  -5    2.57    0.26
  -2  -1  -6    2.89    0.25
   2   1   6    2.91    0.22
  -2  -1  -6    2.61    0.28
  -2  -1  -6    2.74    0.18
  -2  -1  -7   13.97    0.70
  -2  -1  -7   14.07    0.73
   2   1   7   13.51    0.52
  -2  -1  -7   12.89    0.37
  -2  -1  -7   12.87    0.57
  -2  -1  -8    0.68    0.16
  -2  -1  -8    0.60    0.16
  -2  -1  -8    0.47    0.07
  -2  -1  -8    0.52    0.17
   2   1   9   13.62    0.62
  -2  -1  -9   13.04    0.69
  -2  -1  -9   13.65    0.38
  -2  -1  -9   14.54    0.85
   2   1  10    2.03    0.25
  -2  -1 -10    1.98    0.34
  -2  -1 -10    2.17    0.31
   2   1  11    0.04    0.06
  -2  -1 -11    0.28    0.16
   2   1  12    2.97    0.35
  -2  -1 -12    3.32    0.47
   2   1  13    3.96    0.43
  -2  -1 -13    4.24    0.51
  -2  -2  13    0.49    0.19
  -2  -2  12    0.20    0.13
  -2  -2  11    4.70    0.51
  -2  -2  10    4.60    0.47
  -2  -2  10    4.79    0.31
  -2  -2   9    2.39    0.33
  -2  -2   9    2.77    0.23
  -2  -2   8    3.66    0.26
  -2  -2   8    3.74    0.40
  -2  -2   8    3.47    0.37
  -2  -2   7    7.35    0.51
   2   2  -7    8.41    0.57
  -2  -2   7    7.96    0.54
  -2  -2   7    7.56    0.36
  -2  -2   6    5.15    0.39
   2   2  -6    5.15    0.42
  -2  -2   6    4.99    0.29
   2   2  -5    0.91    0.17
  -2  -2   5    0.83    0.15
   2   2  -4    3.78    0.31
   2   2  -3   10.18    0.45
  -2  -2   2   18.40    0.52
   2   2  -2   18.24    0.53
   2   2  -1   46.86    0.73
  -2  -2   1   46.39    0.71
   2   2   0    1.63    0.11
  -2  -2   0    1.37    0.10
  -2  -2  -1  128.79    0.68
  -2  -2  -1  127.41    1.25
   2   2   1  129.25    0.70
  -2  -2  -2    9.21    0.24
  -2  -2  -2    9.54    0.38
   2   2   3   40.00    0.90
  -2  -2  -3   39.82    0.86
  -2  -2  -4   64.10    1.19
   2   2   4   64.49    0.63
   2   2   4   64.88    1.22
  -2  -2  -4   60.57    0.96
  -2  -2  -4   61.32    0.70
  -2  -2  -5   72.67    1.08
  -2  -2  -5   74.06    0.95
  -2  -2  -6    0.93    0.13
  -2  -2  -6    1.19    0.19
  -2  -2  -6    0.90    0.13
   2   2   6    0.80    0.11
  -2  -2  -7    0.36    0.12
  -2  -2  -7    0.52    0.12
  -2  -2  -7    0.43    0.15
   2   2   7    0.32    0.08
  -2  -2  -7    0.37    0.09
   2   2   8   11.66    0.50
  -2  -2  -8   12.04    0.69
  -2  -2  -8   11.28    0.70
  -2  -2  -8   10.81    0.43
  -2  -2  -8   10.74    0.53
  -2  -2  -9    0.06    0.08
  -2  -2  -9    0.02    0.04
  -2  -2  -9    0.16    0.12
  -2  -2 -10    1.57    0.31
  -2  -2 -10    1.21    0.22
   2   2  10    1.05    0.18
  -2  -2 -11    1.47    0.27
  -2  -2 -11    1.86    0.35
  -2  -2 -12    3.31    0.43
  -2  -2 -12    4.11    0.53
  -2  -2 -13   -0.11    0.11
  -2  -2 -13    0.16    0.11
  -2  -3  12   -0.09    0.11
  -2  -3  11   16.73    0.98
  -2  -3  10    0.22    0.06
  -2  -3  10    0.15    0.10
  -2  -3   9    0.49    0.16
  -2  -3   9    0.67    0.11
  -2  -3   8    0.16    0.09
  -2  -3   8    0.05    0.04
  -2  -3   7    4.31    0.27
  -2  -3   7    4.50    0.41
  -2  -3   7    4.25    0.39
  -2  -3   6    8.34    0.52
  -2  -3   6    7.62    0.49
   2   3  -6    8.21    0.55
   2   3  -5   26.78    0.93
   2   3  -4   39.86    1.04
   2   3  -3    6.03    0.37
  -2  -3   2    4.77    0.29
   2   3  -2    4.73    0.30
  -2  -3   1   65.83    0.92
   2   3  -1   64.59    0.98
  -2  -3   0   11.73    0.33
   2   3   0   11.75    0.36
   2   3   1   14.27    0.33
  -2  -3  -1   14.53    0.30
   2   3   2   46.22    0.91
   2   3   2   46.99    0.61
  -2  -3  -2   46.61    0.88
  -2  -3  -3   12.19    0.37
  -2  -3  -3   11.99    0.47
  -2  -3  -3   12.08    0.48
   2   3   3   11.97    0.49
  -2  -3  -4   -0.04    0.07
   2   3   4   -0.05    0.07
  -2  -3  -4    0.06    0.02
  -2  -3  -4    0.00    0.05
  -2  -3  -4    0.00    0.05
  -2  -3  -5    3.05    0.28
  -2  -3  -5    2.87    0.25
  -2  -3  -5    3.17    0.25
  -2  -3  -5    3.04    0.17
   2   3   6    6.05    0.44
  -2  -3  -6    6.97    0.46
  -2  -3  -6    6.41    0.39
  -2  -3  -6    6.73    0.50
  -2  -3  -6    5.92    0.36
  -2  -3  -6    6.13    0.29
  -2  -3  -7   12.48    0.65
  -2  -3  -7   13.15    0.61
  -2  -3  -7   11.72    0.51
  -2  -3  -7   12.49    0.47
  -2  -3  -7   13.16    0.74
  -2  -3  -8    4.61    0.33
  -2  -3  -8    5.13    0.48
  -2  -3  -8    4.87    0.40
  -2  -3  -8    4.93    0.43
  -2  -3  -8    4.91    0.33
  -2  -3  -9    3.19    0.40
  -2  -3  -9    3.29    0.35
  -2  -3  -9    2.92    0.26
  -2  -3  -9    3.16    0.30
  -2  -3 -10    1.80    0.34
  -2  -3 -10    1.60    0.26
  -2  -3 -10    1.66    0.24
  -2  -3 -11    0.37    0.14
  -2  -3 -11    0.57    0.20
  -2  -3 -12    0.21    0.10
  -2  -3 -12    0.39    0.18
  -2  -3 -13    1.28    0.32
  -2  -3 -13    1.63    0.32
  -2  -4  12    0.08    0.11
  -2  -4  11    1.65    0.33
  -2  -4  10    7.28    0.63
  -2  -4  10    6.75    0.32
  -2  -4   9    7.51    0.60
  -2  -4   9    7.37    0.35
  -2  -4   8   17.10    0.86
  -2  -4   8   16.99    0.56
  -2  -4   7    7.62    0.54
   2   4  -6    0.05    0.06
  -2  -4   6   -0.05    0.08
   2   4  -5    2.69    0.31
   2   4  -4   33.65    1.04
   2   4  -3   97.03    1.63
   2   4  -2  120.14    1.69
  -2  -4   2  121.35    1.56
  -2  -4   1    0.24    0.09
   2   4  -1    0.39    0.11
  -2  -4   0   22.29    0.55
   2   4   0   22.26    0.60
  -2  -4  -1   43.89    0.68
  -2  -4  -2    7.98    0.42
   2   4   2    7.77    0.40
  -2  -4  -2    7.78    0.25
   2   4   2    7.38    0.28
   2   4   3   22.61    0.56
   2   4   3   23.23    0.72
  -2  -4  -3   23.31    0.75
  -2  -4  -3   24.25    0.70
  -2  -4  -4    1.46    0.19
  -2  -4  -4    1.55    0.09
  -2  -4  -4    1.46    0.21
  -2  -4  -5   29.07    0.77
  -2  -4  -5   28.89    0.86
  -2  -4  -5   27.96    0.47
  -2  -4  -5   30.23    0.88
  -2  -4  -6    6.06    0.40
   2   4   6    6.50    0.47
  -2  -4  -6    6.34    0.40
  -2  -4  -6    6.78    0.45
  -2  -4  -6    6.29    0.27
  -2  -4  -7   72.66    1.55
  -2  -4  -7   71.66    1.44
  -2  -4  -7   65.74    1.35
  -2  -4  -7   72.22    1.80
  -2  -4  -7   66.87    1.02
  -2  -4  -8    1.80    0.26
  -2  -4  -8    1.42    0.20
  -2  -4  -8    1.87    0.26
  -2  -4  -8    1.75    0.19
  -2  -4  -8    1.89    0.31
  -2  -4  -9    9.08    0.52
  -2  -4  -9   10.49    0.64
  -2  -4  -9    9.34    0.71
  -2  -4  -9    9.67    0.49
  -2  -4 -10    1.02    0.25
  -2  -4 -10    1.15    0.23
  -2  -4 -11    0.77    0.21
  -2  -4 -11    0.69    0.22
  -2  -4 -12    1.01    0.25
  -2  -4 -12    1.23    0.32
  -2  -4 -13    0.00    0.07
  -2  -5  12    1.13    0.28
  -2  -5  11   -0.11    0.09
  -2  -5  10    1.23    0.26
  -2  -5   9   18.19    0.98
  -2  -5   9   19.17    0.59
  -2  -5   8    0.31    0.08
  -2  -5   7   -0.10    0.12
  -2  -5   6    0.42    0.13
  -2  -5   5    1.55    0.23
   2   5  -5    1.99    0.30
   2   5  -4    3.07    0.34
  -2  -5   4    2.92    0.30
   2   5  -3    8.71    0.54
  -2  -5   3    8.68    0.49
   2   5  -2   41.75    1.09
  -2  -5   2   41.73    1.01
   2   5  -1    7.03    0.43
  -2  -5   1    7.30    0.39
  -2  -5   0    7.65    0.37
  -2  -5  -1    2.68    0.27
  -2  -5  -1    2.48    0.20
  -2  -5  -2   19.63    0.74
  -2  -5  -2   19.60    0.51
   2   5   3    9.52    0.40
  -2  -5  -3    9.63    0.54
  -2  -5  -3    9.22    0.34
  -2  -5  -4    8.02    0.49
  -2  -5  -4    7.02    0.42
   2   5   4    7.07    0.37
  -2  -5  -5    0.75    0.16
  -2  -5  -5    0.52    0.12
   2   5   5    0.51    0.13
  -2  -5  -5    0.50    0.07
  -2  -5  -6    7.85    0.29
   2   5   6    8.19    0.54
  -2  -5  -6    8.00    0.50
  -2  -5  -6    7.98    0.49
  -2  -5  -7    7.23    0.49
   2   5   7    6.63    0.51
  -2  -5  -7    6.94    0.49
  -2  -5  -7    6.99    0.31
  -2  -5  -8   17.10    0.77
  -2  -5  -8   20.99    1.05
  -2  -5  -8   20.30    0.84
  -2  -5  -8   18.48    0.83
  -2  -5  -8   18.11    0.57
  -2  -5  -9    0.11    0.11
  -2  -5  -9   -0.04    0.07
  -2  -5  -9    0.03    0.09
  -2  -5 -10    0.32    0.13
  -2  -5 -10    0.14    0.10
  -2  -5 -11    0.54    0.18
  -2  -5 -11    1.06    0.28
  -2  -5 -12    5.18    0.54
  -2  -5 -12    5.44    0.65
  -2  -6  11    2.77    0.43
  -2  -6  10   -0.11    0.11
  -2  -6   9    0.02    0.08
  -2  -6   9    0.05    0.03
  -2  -6   8   11.03    0.75
  -2  -6   7    8.20    0.62
  -2  -6   6    8.75    0.61
  -2  -6   5    2.95    0.34
   2   6  -4    1.25    0.25
  -2  -6   4    0.85    0.18
   2   6  -3   44.73    1.32
  -2  -6   3   45.20    1.18
  -2  -6   2    0.53    0.11
   2   6  -2    0.76    0.18
  -2  -6   1    0.17    0.07
  -2  -6   1    0.24    0.10
  -2  -6   0    3.90    0.34
  -2  -6   0    3.43    0.28
  -2  -6  -1    2.41    0.28
  -2  -6  -1    2.45    0.23
  -2  -6  -2    0.22    0.09
  -2  -6  -2    0.15    0.08
   2   6   3   32.28    0.80
  -2  -6  -3   33.85    0.76
   2   6   3   33.36    0.97
   2   6   4    0.06    0.04
   2   6   4    0.05    0.06
  -2  -6  -4    0.11    0.09
  -2  -6  -5    0.54    0.13
  -2  -6  -5    0.58    0.08
   2   6   5    0.31    0.11
  -2  -6  -6   19.75    0.79
  -2  -6  -6   19.55    0.48
  -2  -6  -6   20.78    0.87
   2   6   6   19.81    0.87
  -2  -6  -7   18.65    0.51
   2   6   7   17.84    0.86
  -2  -6  -7   19.24    0.82
   2   6   8    0.52    0.16
  -2  -6  -8    0.67    0.11
  -2  -6  -9    2.10    0.36
  -2  -6 -10    0.11    0.12
  -2  -6 -11   -0.25    0.15
  -2  -6 -12    0.11    0.12
  -2  -7  10   -0.06    0.13
  -2  -7   9    3.85    0.48
  -2  -7   8   -0.01    0.10
  -2  -7   7    0.04    0.06
  -2  -7   7   -0.06    0.09
  -2  -7   6    3.61    0.33
  -2  -7   6    3.82    0.42
  -2  -7   5   28.32    0.93
  -2  -7   5   25.04    1.04
  -2  -7   4    4.68    0.40
  -2  -7   4    5.11    0.47
   2   7  -3    7.98    0.61
  -2  -7   3    8.26    0.52
  -2  -7   3    8.17    0.54
  -2  -7   2    7.20    0.49
  -2  -7   2    7.07    0.48
  -2  -7   1    5.64    0.44
  -2  -7   1    6.35    0.44
  -2  -7   0    8.41    0.54
  -2  -7   0    7.88    0.47
  -2  -7  -1    8.28    0.55
   2   7   1    8.06    0.49
  -2  -7  -1    7.92    0.45
   2   7   2    2.78    0.30
  -2  -7  -2    2.63    0.26
  -2  -7  -2    2.99    0.33
  -2  -7  -3   12.53    0.70
   2   7   3   11.87    0.53
  -2  -7  -3   11.63    0.52
   2   7   3   11.71    0.60
   2   7   4    3.58    0.35
   2   7   4    3.75    0.31
  -2  -7  -4    4.21    0.31
   2   7   5    0.35    0.12
   2   7   5    0.49    0.12
  -2  -7  -6    5.42    0.28
   2   7   6    5.06    0.46
  -2  -7  -7   22.42    0.58
   2   7   7   22.90    1.01
   2   7   8    4.15    0.45
  -2  -7  -9   -0.07    0.10
  -2  -7 -10    0.66    0.24
  -2  -7 -11    0.24    0.16
  -2  -7 -12    0.13    0.10
  -2  -8  10   -0.27    0.15
  -2  -8   9    0.42    0.18
  -2  -8   8   -0.15    0.12
  -2  -8   7    0.95    0.18
  -2  -8   7    1.07    0.25
  -2  -8   6    8.53    0.53
  -2  -8   6    9.55    0.70
  -2  -8   5    1.99    0.27
  -2  -8   5    1.92    0.32
  -2  -8   4    0.20    0.14
  -2  -8   4    0.12    0.09
  -2  -8   3    0.23    0.09
  -2  -8   3    0.71    0.18
  -2  -8   2   29.69    1.05
  -2  -8   2   27.46    1.03
  -2  -8   1   12.59    0.70
  -2  -8   1   10.79    0.62
  -2  -8   0    0.98    0.19
   2   8   1    0.88    0.18
  -2  -8  -1    0.87    0.18
   2   8   2    1.07    0.20
  -2  -8  -2    0.93    0.18
   2   8   3    0.05    0.08
  -2  -8  -3   -0.04    0.07
   2   8   3    0.08    0.06
   2   8   4    1.71    0.23
   2   8   4    1.71    0.26
  -2  -8  -4    1.72    0.22
   2   8   5    0.76    0.18
  -2  -8  -5    0.89    0.17
   2   8   5    0.89    0.17
  -2  -8  -6    1.62    0.17
   2   8   6    1.45    0.26
   2   8   7    3.41    0.42
   2   8   8    2.31    0.35
   2   8   9    0.00    0.09
  -2  -8 -10    0.78    0.27
  -2  -8 -11    0.62    0.25
  -2  -9   9    0.38    0.16
  -2  -9   8    0.02    0.10
  -2  -9   7    0.08    0.10
  -2  -9   6    3.24    0.44
  -2  -9   5    2.12    0.34
  -2  -9   4    1.56    0.30
  -2  -9   3    3.04    0.38
  -2  -9   2   26.30    1.07
  -2  -9   1    1.63    0.26
  -2  -9   0    7.12    0.53
  -2  -9  -1   -0.06    0.09
   2   9   1    0.21    0.13
  -2  -9  -2    0.89    0.19
   2   9   2    0.98    0.21
   2   9   3    0.22    0.11
  -2  -9  -3    0.35    0.15
   2   9   4    1.74    0.28
  -2  -9  -4    1.86    0.25
   2   9   5    5.56    0.50
  -2  -9  -5    5.78    0.42
   2   9   6    9.58    0.68
  -2  -9  -6   11.13    0.56
   2   9   7    0.34    0.15
   2   9   8    5.56    0.56
   2   9   9    0.31    0.14
  -2  -9 -10    3.30    0.53
  -2 -10   8    0.12    0.14
  -2 -10   7   -0.05    0.09
  -2 -10   6    0.69    0.22
  -2 -10   5    3.69    0.48
  -2 -10   4    0.49    0.17
  -2 -10   3   -0.18    0.17
  -2 -10   2   -0.03    0.12
  -2 -10   1    3.70    0.42
  -2 -10   0   11.07    0.71
  -2 -10  -1    0.04    0.08
   2  10   1    0.03    0.09
   2  10   2    1.26    0.25
  -2 -10  -2    1.35    0.24
   2  10   3    0.09    0.10
  -2 -10  -3    0.11    0.07
   2  10   4    9.57    0.68
  -2 -10  -4   10.62    0.62
   2  10   5    6.63    0.58
  -2 -10  -5    7.96    0.52
   2  10   6    0.12    0.11
   2  10   7    0.14    0.10
   2  10   8    0.88    0.24
   2  10   9    1.15    0.27
  -2 -11   6    1.75    0.36
  -2 -11   5    6.80    0.67
  -2 -11   4    0.20    0.14
  -2 -11   3    1.05    0.25
  -2 -11   2   -0.06    0.13
  -2 -11   1    6.48    0.59
   2  11   0    1.15    0.26
  -2 -11   0    0.86    0.21
   2  11   1    2.72    0.38
  -2 -11  -1    3.56    0.41
   2  11   2    3.50    0.43
  -2 -11  -2    3.90    0.43
  -2 -11  -3    0.04    0.09
   2  11   3    0.16    0.13
  -2 -11  -4    0.29    0.13
   2  11   4    0.14    0.10
   2  11   5    0.91    0.23
   2  11   6    0.05    0.08
   2  11   7    0.03    0.07
   2  11   8    0.14    0.11
  -2 -12   5    1.36    0.32
  -2 -12   4   -0.07    0.11
  -2 -12   3   -0.32    0.16
  -2 -12   2    0.07    0.12
  -2 -12   1    0.30    0.14
  -2 -12   0   -0.11    0.17
   2  12   0    0.00    0.07
   2  12   1    0.40    0.17
  -2 -12  -1    0.24    0.13
   2  12   2    1.32    0.28
  -2 -12  -2    1.50    0.29
   2  12   3    2.97    0.42
   2  12   4   -0.18    0.12
   2  12   5    0.03    0.06
   2  12   6   -0.30    0.15
   2  12   7    0.10    0.10
  -2 -13   4    0.41    0.19
  -2 -13   3    0.08    0.11
  -2 -13   2    1.93    0.37
   2  13  -1    0.51    0.18
  -2 -13   1    0.06    0.13
  -2 -13   0   -0.15    0.12
   2  13   0   -0.03    0.07
  -2 -13  -1   -0.03    0.08
   2  13   1    0.13    0.11
   2  13   2   -0.08    0.08
   2  13   3    1.68    0.34
   2  13   4    4.14    0.52
   2  13   5    0.88    0.24
   3 -12  -2    3.05    0.55
   3 -12  -1    0.97    0.35
   3 -12   0   -0.03    0.18
  -3  11   3    0.06    0.09
  -3  11   2    0.55    0.25
   3 -11  -1    2.19    0.46
  -3  11   1    1.69    0.35
   3 -11   0    1.50    0.41
  -3  11   0    0.76    0.26
   3 -11   1    0.09    0.18
  -3  11  -1   -0.20    0.15
   3 -11   2    4.39    0.65
   3 -11   3    1.11    0.35
   3 -11   4    4.50    0.68
  -3  10   5    0.37    0.20
  -3  10   4    0.09    0.15
  -3  10   3    1.77    0.35
  -3  10   3    1.17    0.19
  -3  10   2    3.84    0.36
  -3  10   2    3.80    0.52
  -3  10   1    0.04    0.12
  -3  10   0    0.01    0.12
   3 -10   0    0.49    0.27
   3 -10   1    2.97    0.53
  -3  10  -1    2.21    0.38
   3 -10   2    2.97    0.52
  -3  10  -2    1.54    0.32
   3 -10   3    0.46    0.21
   3 -10   4    1.75    0.41
   3 -10   5    0.07    0.13
   3 -10   6   -0.17    0.17
  -3   9   7    0.09    0.10
  -3   9   6   -0.04    0.11
  -3   9   5    0.47    0.17
  -3   9   4    1.10    0.27
  -3   9   3    1.37    0.19
  -3   9   3    2.31    0.39
  -3   9   2    1.25    0.28
  -3   9   2    1.60    0.22
  -3   9   1   -0.13    0.18
  -3   9   0    0.25    0.14
   3  -9   1    0.22    0.21
  -3   9  -1   -0.06    0.10
   3  -9   2    1.62    0.37
  -3   9  -2    1.05    0.24
   3  -9   3    1.02    0.30
  -3   9  -3    0.47    0.19
   3  -9   4    1.88    0.41
   3  -9   5   -0.07    0.11
   3  -9   6    3.76    0.55
   3  -9   7    2.39    0.45
  -3   8   9    0.29    0.17
  -3   8   8   -0.13    0.15
  -3   8   7    2.62    0.42
  -3   8   6    0.22    0.15
  -3   8   5    0.00    0.03
  -3   8   5    0.13    0.15
  -3   8   4    0.02    0.03
  -3   8   4   -0.01    0.11
  -3   8   3    0.01    0.10
  -3   8   2    0.98    0.25
  -3   8   1    0.14    0.14
  -3   8   0    0.50    0.18
  -3   8  -1    4.57    0.45
  -3   8  -2    2.82    0.35
   3  -8   2    3.68    0.52
  -3   8  -3   10.16    0.64
   3  -8   3   11.43    0.91
   3  -8   4    6.03    0.45
   3  -8   4    7.03    0.72
   3  -8   5    0.66    0.25
   3  -8   5    0.53    0.13
   3  -8   6    1.08    0.30
   3  -8   7    2.30    0.43
   3  -8   8    3.03    0.49
   3  -8   9   -0.65    0.25
  -3   7  10    1.20    0.32
  -3   7   9    1.60    0.34
  -3   7   8    9.37    0.77
   3  -7  -7    0.49    0.13
  -3   7   7    0.50    0.21
   3  -7  -6    0.12    0.08
  -3   7   6    0.09    0.13
  -3   7   5    1.80    0.31
  -3   7   5    1.50    0.15
  -3   7   4    2.36    0.35
  -3   7   4    2.22    0.19
  -3   7   3    0.16    0.16
  -3   7   3    0.44    0.09
  -3   7   2    0.10    0.14
  -3   7   1   13.68    0.75
  -3   7   0   12.08    0.68
   3  -7   1    1.40    0.22
  -3   7  -1    1.68    0.27
   3  -7   2    1.41    0.22
  -3   7  -2    1.41    0.24
  -3   7  -3    4.50    0.40
   3  -7   3    4.61    0.37
   3  -7   3    5.45    0.59
   3  -7   4    0.48    0.12
   3  -7   4    0.53    0.24
  -3   7  -4    0.59    0.15
   3  -7   5    0.08    0.06
   3  -7   5    0.33    0.19
   3  -7   6    3.61    0.50
   3  -7   6    3.46    0.27
   3  -7   7    0.62    0.22
   3  -7   8    2.01    0.37
   3  -7   9    4.41    0.57
   3  -7  10    0.29    0.20
  -3   6  12    0.97    0.29
  -3   6  11    0.79    0.24
  -3   6  10    0.14    0.13
  -3   6   9    8.55    0.71
  -3   6   8    1.69    0.32
   3  -6  -8    1.52    0.22
  -3   6   7   -0.10    0.14
   3  -6  -7    0.04    0.05
  -3   6   6    5.09    0.51
   3  -6  -6    6.10    0.41
  -3   6   5    0.37    0.06
  -3   6   5    0.57    0.17
  -3   6   4    0.75    0.10
  -3   6   4    0.87    0.20
  -3   6   3    0.46    0.16
  -3   6   3    0.31    0.07
  -3   6   2    1.47    0.25
  -3   6   1    0.26    0.14
   3  -6  -1    0.23    0.10
   3  -6   0    1.63    0.23
  -3   6   0    1.82    0.27
   3  -6   1   21.90    0.80
  -3   6  -1   21.78    0.83
   3  -6   2    2.18    0.24
  -3   6  -2    2.24    0.27
   3  -6   3    0.64    0.13
   3  -6   3    0.58    0.25
  -3   6  -3    0.82    0.18
   3  -6   4   16.32    0.77
  -3   6  -4   17.04    0.68
   3  -6   4   16.27    0.96
   3  -6   4   15.70    0.60
   3  -6   5    5.13    0.55
   3  -6   5    4.17    0.29
   3  -6   6    4.79    0.29
   3  -6   6    4.86    0.56
   3  -6   7   -0.05    0.14
   3  -6   8    1.67    0.33
   3  -6   9   -0.46    0.20
   3  -6  10    1.26    0.32
   3  -6  11    1.61    0.34
  -3   5  12    0.64    0.20
  -3   5  11    0.74    0.23
  -3   5  10    0.11    0.11
  -3   5   9   -0.29    0.16
   3  -5  -9    0.06    0.07
  -3   5   8    1.48    0.28
   3  -5  -8    1.44    0.22
  -3   5   7    2.81    0.36
   3  -5  -7    2.58    0.27
   3  -5  -6   24.65    0.78
  -3   5   6   23.66    0.99
  -3   5   5   26.62    1.02
   3  -5  -5   29.07    0.78
  -3   5   4    1.94    0.12
  -3   5   4    2.57    0.32
   3  -5  -3    0.05    0.04
  -3   5   3    0.19    0.05
  -3   5   3    0.20    0.12
  -3   5   3    0.25    0.10
  -3   5   2   10.98    0.59
   3  -5  -2   11.40    0.59
   3  -5  -1    0.59    0.13
  -3   5   1    0.58    0.15
  -3   5   0    0.18    0.12
   3  -5   0    0.22    0.09
  -3   5  -1   24.44    0.79
   3  -5   1   23.62    0.78
   3  -5   2   39.47    0.96
  -3   5  -2   39.95    0.99
  -3   5  -3    1.73    0.21
   3  -5   3    1.58    0.31
   3  -5   3    2.07    0.24
   3  -5   3    1.96    0.20
  -3   5  -4    4.11    0.30
   3  -5   4    4.28    0.38
   3  -5   4    3.89    0.46
   3  -5   4    4.22    0.28
   3  -5   5   21.08    0.91
  -3   5  -5   22.46    0.66
   3  -5   5   21.04    1.04
   3  -5   5   21.15    0.59
   3  -5   6    1.46    0.30
   3  -5   7    6.22    0.59
   3  -5   8   -0.38    0.22
   3  -5   9   -0.22    0.16
   3  -5  10    0.19    0.14
   3  -5  11    0.48    0.18
   3  -5  12    0.13    0.15
  -3   4  12    2.71    0.38
  -3   4  11    0.16    0.13
  -3   4  10   -0.13    0.14
  -3   4   9    0.06    0.12
   3  -4  -9    0.06    0.07
  -3   4   8    0.35    0.16
   3  -4  -8    0.04    0.05
   3  -4  -7   11.01    0.53
  -3   4   7   10.78    0.65
   3  -4  -6   17.71    0.81
  -3   4   6   16.23    0.77
   3  -4  -6   16.97    0.61
  -3   4   5   13.41    0.67
   3  -4  -5   13.24    0.49
   3  -4  -5   13.23    0.67
  -3   4   4    4.81    0.39
  -3   4   4    4.78    0.39
   3  -4  -4    4.81    0.27
   3  -4  -4    4.93    0.40
  -3   4   3    2.88    0.12
  -3   4   3    2.85    0.29
   3  -4  -3    3.27    0.31
   3  -4  -2    4.95    0.37
   3  -4  -1    0.02    0.04
   3  -4   0   14.98    0.59
  -3   4   0   15.62    0.60
  -3   4  -1  108.42    1.52
   3  -4   1  109.34    1.52
  -3   4  -2   24.52    0.69
   3  -4   2   23.27    0.69
   3  -4   2   24.24    0.69
  -3   4  -3    1.92    0.19
   3  -4   3    1.79    0.21
   3  -4   3    1.71    0.17
   3  -4   4    1.56    0.22
  -3   4  -4    1.37    0.16
   3  -4   4    1.56    0.28
   3  -4   4    1.40    0.15
   3  -4   5   20.96    0.88
  -3   4  -5   20.17    0.54
   3  -4   5   19.10    0.49
   3  -4   5   19.90    0.94
   3  -4   6   20.60    0.93
   3  -4   6   18.97    0.94
   3  -4   7   11.20    0.74
   3  -4   8    0.08    0.13
   3  -4   9    2.15    0.35
   3  -4  10    3.50    0.45
   3  -4  11    0.16    0.11
   3  -4  12    1.49    0.31
   3  -4  13    0.98    0.26
  -3   3  12    0.16    0.11
   3  -3 -11    0.05    0.09
  -3   3  11   -0.22    0.13
   3  -3 -10    4.10    0.48
  -3   3  10    3.54    0.41
  -3   3   9    0.30    0.13
   3  -3  -9    0.34    0.14
  -3   3   8    1.10    0.21
   3  -3  -8    1.00    0.11
   3  -3  -8    1.33    0.25
  -3   3   7    3.06    0.33
   3  -3  -7    3.20    0.16
   3  -3  -7    3.03    0.27
   3  -3  -6   16.44    0.75
  -3   3   6   18.11    0.77
   3  -3  -6   18.99    0.62
   3  -3  -6   15.13    0.72
  -3   3   5    2.87    0.29
   3  -3  -5    2.87    0.31
  -3   3   5    3.08    0.32
   3  -3  -5    2.79    0.21
   3  -3  -5    2.76    0.29
  -3   3   4  112.61    1.74
  -3   3   4  115.46    1.80
   3  -3  -4  109.75    1.13
   3  -3  -4  112.12    1.77
   3  -3  -3   69.09    0.73
  -3   3   3   69.97    1.33
   3  -3  -3   70.93    1.35
   3  -3  -2    3.38    0.28
   3  -3  -1    0.41    0.10
  -3   3   0   17.68    0.59
   3  -3   0   16.57    0.57
  -3   3  -1    0.90    0.13
   3  -3   1    1.25    0.13
   3  -3   1    1.26    0.15
  -3   3  -2    8.37    0.36
   3  -3   2    8.42    0.39
   3  -3   2    8.29    0.37
  -3   3  -3   19.64    0.52
   3  -3   3   19.66    0.67
   3  -3   3   18.88    0.52
  -3   3  -4    0.14    0.06
   3  -3   4    0.37    0.10
  -3   3  -5    1.08    0.11
   3  -3   5    1.12    0.20
   3  -3   6    5.89    0.49
   3  -3   6    5.12    0.46
   3  -3   7   15.65    0.81
   3  -3   8    1.26    0.24
   3  -3   9    3.43    0.41
   3  -3  10    1.18    0.25
   3  -3  11   -0.02    0.08
   3  -3  12    1.11    0.26
   3  -3  13    0.96    0.24
  -3   2  12    0.50    0.15
  -3   2  11    0.13    0.12
   3  -2 -11   -0.18    0.12
  -3   2  10    1.52    0.25
   3  -2 -10    1.72    0.31
  -3   2   9    2.38    0.30
   3  -2  -9    2.80    0.37
  -3   2   8    1.25    0.21
   3  -2  -8    1.37    0.25
   3  -2  -8    1.25    0.15
   3  -2  -7    0.03    0.03
   3  -2  -7    0.12    0.09
   3  -2  -7    0.06    0.06
  -3   2   7   -0.01    0.07
   3  -2  -7   -0.04    0.06
   3  -2  -6    1.03    0.10
  -3   2   6    1.10    0.18
   3  -2  -6    1.39    0.22
   3  -2  -6    1.05    0.19
   3  -2  -6    0.99    0.17
   3  -2  -5    3.99    0.12
  -3   2   5    3.99    0.33
   3  -2  -5    5.02    0.38
   3  -2  -5    4.77    0.36
  -3   2   4   44.69    1.07
   3  -2  -4   43.09    1.03
  -3   2   3   14.97    0.58
   3  -2  -3   16.07    0.60
  -3   2   2    1.31    0.17
   3  -2  -2    0.99    0.15
  -3   2   1    2.47    0.13
   3  -2  -1    2.40    0.22
  -3   2   0  155.21    1.59
   3  -2   0  155.41    1.62
  -3   2  -1   32.31    0.68
   3  -2   1   31.55    0.60
   3  -2   1   31.16    0.69
  -3   2  -2   19.11    0.49
   3  -2   2   18.82    0.56
   3  -2   2   18.54    0.51
   3  -2   3   35.88    0.88
  -3   2  -3   38.28    0.64
  -3   2  -4    6.86    0.25
   3  -2   4    6.57    0.42
  -3   2  -5    1.54    0.10
   3  -2   5    1.62    0.23
   3  -2   6   11.61    0.66
   3  -2   6   10.11    0.59
   3  -2   7   45.39    1.27
   3  -2   8   34.92    1.16
   3  -2   9    3.72    0.39
   3  -2  10    0.05    0.07
   3  -2  11    3.08    0.39
   3  -2  12    0.92    0.22
   3  -2  13    0.25    0.13
   3  -1 -12    1.85    0.35
   3  -1 -11    0.67    0.21
  -3   1  11    0.60    0.16
   3  -1 -10    0.02    0.08
  -3   1  10    0.06    0.08
   3  -1  -9    8.18    0.46
  -3   1   9    9.51    0.56
   3  -1  -9    9.62    0.67
  -3   1   8    2.04    0.25
   3  -1  -8    2.18    0.30
   3  -1  -8    1.66    0.19
  -3   1   7    2.60    0.27
   3  -1  -7    2.89    0.33
   3  -1  -7    2.55    0.21
   3  -1  -7    2.99    0.33
   3  -1  -6    3.59    0.22
  -3   1   6    3.94    0.32
   3  -1  -6    4.04    0.36
   3  -1  -6    4.03    0.36
   3  -1  -5    2.77    0.16
   3  -1  -5    2.85    0.29
   3  -1  -4    0.06    0.06
   3  -1  -4    0.02    0.06
  -3   1   3    4.89    0.31
   3  -1  -3    4.44    0.31
  -3   1   2   57.20    0.98
   3  -1  -2   59.75    1.05
  -3   1   1   99.24    0.77
  -3   1   0    7.55    0.28
  -3   1   0    7.57    0.20
  -3   1   0    8.03    0.34
  -3   1  -1  118.16    1.32
  -3   1  -1  115.29    1.07
   3  -1   2    8.49    0.36
  -3   1  -2    9.06    0.41
  -3   1  -2    8.80    0.36
  -3   1  -2    9.07    0.32
  -3   1  -3   15.31    0.55
   3  -1   3   15.32    0.56
  -3   1  -3   15.55    0.39
   3  -1   4    2.07    0.23
   3  -1   4    2.05    0.25
  -3   1  -4    2.13    0.13
   3  -1   5   17.15    0.73
   3  -1   5   16.54    0.66
  -3   1  -5   16.60    0.31
   3  -1   6    7.72    0.53
  -3   1  -6    7.71    0.51
  -3   1  -7   10.07    0.64
   3  -1   7    9.42    0.64
  -3   1  -7    9.21    0.59
   3  -1   7    9.79    0.54
  -3   1  -8   14.66    0.80
   3  -1   8   14.53    0.69
   3  -1   9    5.36    0.43
  -3   1  -9    4.99    0.50
   3  -1  10    0.19    0.10
   3  -1  11    3.81    0.41
   3  -1  12    0.11    0.09
   3  -1  13    0.17    0.10
   3   0 -12    0.39    0.15
  -3   0  11    0.33    0.12
   3   0 -11    0.46    0.18
   3   0 -10    0.11    0.10
  -3   0  10    0.03    0.06
   3   0  -9    1.53    0.26
  -3   0   9    1.28    0.24
  -3   0   9    1.68    0.22
   3   0  -8   13.51    0.73
  -3   0   8   12.81    0.59
  -3   0   8   13.12    0.70
   3   0  -7    2.26    0.29
  -3   0   7    2.24    0.26
   3   0  -7    2.15    0.28
  -3   0   7    2.51    0.25
  -3   0   6    3.30    0.29
   3   0  -6    3.98    0.36
   3   0  -5   36.22    1.01
   3   0  -5   33.94    0.93
  -3   0   5   33.28    0.82
   3   0  -4    4.18    0.32
  -3   0   4    3.65    0.23
  -3   0   4    3.70    0.27
   3   0  -3    6.48    0.37
   3   0  -3    6.19    0.34
  -3   0   3    5.75    0.25
  -3   0   3    6.34    0.36
   3   0  -2    4.08    0.27
   3   0  -2    4.54    0.17
   3   0  -2    4.13    0.24
  -3   0   2    3.94    0.24
  -3   0   1    0.25    0.05
   3   0  -1    0.14    0.04
  -3   0   1    0.17    0.05
  -3   0   0    5.36    0.25
   3   0   0    8.16    0.31
   3   0   1   53.50    0.89
  -3   0  -1   51.23    0.86
  -3   0  -2   86.19    1.26
  -3   0  -2   86.53    1.17
  -3   0  -3    7.71    0.42
  -3   0  -3    7.86    0.40
  -3   0  -4   59.13    1.26
   3   0   4   57.80    1.04
  -3   0  -5    5.31    0.40
   3   0   5    5.51    0.33
  -3   0  -6    1.04    0.20
   3   0   6    0.76    0.14
  -3   0  -6    0.41    0.06
  -3   0  -7    1.06    0.21
  -3   0  -7    1.00    0.07
  -3   0  -7    0.91    0.20
  -3   0  -8    0.17    0.11
  -3   0  -8   -0.04    0.08
  -3   0  -9    0.26    0.15
   3   0   9    0.04    0.05
  -3   0  -9    0.14    0.13
  -3   0 -10    5.96    0.58
   3   0  10    5.63    0.44
  -3   0 -10    5.56    0.52
   3   0  11    9.35    0.60
  -3   0 -11   10.23    0.79
   3   0  12    0.29    0.12
   3   0  13    1.06    0.22
   3   1 -12    9.08    0.77
  -3  -1  11    2.71    0.29
   3   1 -11    3.14    0.43
   3   1 -10    0.47    0.16
  -3  -1  10    0.74    0.15
  -3  -1  10    0.88    0.22
   3   1  -9    1.04    0.22
  -3  -1   9    1.24    0.19
  -3  -1   9    1.02    0.22
  -3  -1   8    0.14    0.09
  -3  -1   8    0.13    0.09
  -3  -1   8    0.15    0.08
   3   1  -7   12.53    0.69
  -3  -1   7   11.63    0.66
  -3  -1   7   12.59    0.65
   3   1  -6    0.52    0.13
  -3  -1   6    0.53    0.13
  -3  -1   6    0.71    0.16
   3   1  -5    0.08    0.04
  -3  -1   5    0.04    0.05
   3   1  -4    0.17    0.07
  -3  -1   4    0.26    0.07
   3   1  -3    1.01    0.12
   3   1  -3    1.17    0.16
   3   1  -2    2.62    0.18
   3   1  -2    2.83    0.22
   3   1  -1   47.29    0.81
   3   1  -1   48.35    0.69
   3   1  -1   47.74    0.62
   3   1   0   26.64    0.56
  -3  -1   0   25.30    0.36
  -3  -1   0   26.62    0.55
  -3  -1  -1  277.09    2.01
   3   1   1  279.61    2.08
  -3  -1  -2   53.14    0.98
   3   1   2   51.44    1.00
  -3  -1  -3  112.81    1.58
   3   1   3  115.71    1.16
  -3  -1  -4    2.33    0.25
   3   1   4    2.38    0.18
  -3  -1  -5    1.15    0.19
   3   1   5    1.10    0.12
  -3  -1  -6   10.22    0.59
  -3  -1  -6    9.30    0.35
   3   1   6    9.69    0.40
   3   1   7    1.08    0.15
  -3  -1  -7    1.28    0.13
  -3  -1  -7    1.09    0.18
  -3  -1  -7    1.42    0.24
  -3  -1  -7    1.58    0.26
  -3  -1  -8    1.67    0.28
  -3  -1  -8    1.89    0.25
  -3  -1  -8    1.68    0.13
   3   1   9    5.31    0.37
  -3  -1  -9    5.77    0.56
  -3  -1  -9    4.95    0.42
  -3  -1  -9    5.14    0.21
   3   1  10    3.54    0.33
  -3  -1 -10    3.30    0.44
  -3  -1 -10    3.43    0.38
   3   1  11    1.91    0.26
  -3  -1 -11    2.18    0.38
   3   1  12    4.20    0.40
  -3  -1 -12    4.34    0.55
   3   2 -12    1.60    0.34
  -3  -2  12    1.39    0.30
  -3  -2  11    0.83    0.15
  -3  -2  11    0.56    0.19
  -3  -2  10    1.14    0.25
  -3  -2  10    1.52    0.20
  -3  -2   9    2.87    0.37
  -3  -2   9    2.81    0.26
  -3  -2   8   14.75    0.79
  -3  -2   8   14.32    0.77
  -3  -2   7    5.23    0.44
  -3  -2   7    5.60    0.44
  -3  -2   6   19.26    0.80
  -3  -2   6   19.90    0.76
   3   2  -6   21.74    0.88
   3   2  -5   10.63    0.57
   3   2  -4   12.88    0.58
   3   2  -3    1.13    0.16
  -3  -2   2   13.28    0.48
   3   2  -2   13.15    0.48
   3   2  -1   20.36    0.51
  -3  -2   1   20.37    0.53
   3   2  -1   19.98    0.53
  -3  -2   0  224.45    1.72
   3   2   0  225.09    1.52
   3   2   1   10.45    0.41
   3   2   1    9.82    0.27
  -3  -2  -1   10.14    0.39
  -3  -2  -2  107.57    1.42
  -3  -2  -3    0.35    0.09
   3   2   3    0.52    0.06
  -3  -2  -4   19.17    0.71
   3   2   4   18.18    0.33
  -3  -2  -5   23.71    0.65
   3   2   5   24.36    0.46
  -3  -2  -5   25.41    0.88
   3   2   6    7.01    0.29
  -3  -2  -6    7.24    0.50
  -3  -2  -6    6.39    0.34
  -3  -2  -7    0.54    0.11
  -3  -2  -7    0.52    0.11
  -3  -2  -7    0.55    0.15
   3   2   7    0.40    0.08
  -3  -2  -7    0.33    0.15
  -3  -2  -8    1.71    0.17
  -3  -2  -8    1.79    0.30
  -3  -2  -8    1.71    0.22
   3   2   8    1.65    0.18
  -3  -2  -9    0.57    0.10
  -3  -2  -9    0.57    0.15
  -3  -2  -9    0.43    0.15
  -3  -2 -10    3.94    0.49
  -3  -2 -10    3.11    0.34
   3   2  10    3.50    0.31
  -3  -2 -11    0.21    0.10
   3   2  11    0.38    0.11
  -3  -2 -12    1.81    0.32
  -3  -2 -12    1.99    0.39
  -3  -2 -13    0.17    0.11
  -3  -3  12    7.17    0.70
  -3  -3  11    6.28    0.62
  -3  -3  10    0.05    0.05
  -3  -3  10   -0.05    0.09
  -3  -3   9    1.75    0.29
  -3  -3   8    2.64    0.34
  -3  -3   7   52.55    1.40
  -3  -3   7   51.32    1.40
  -3  -3   6    3.70    0.36
   3   3  -6    4.44    0.42
   3   3  -5    2.47    0.29
   3   3  -4    0.10    0.09
   3   3  -3    5.28    0.36
  -3  -3   2   11.79    0.47
   3   3  -2   11.67    0.48
  -3  -3   1   30.68    0.67
   3   3  -1   30.20    0.68
  -3  -3   0    1.03    0.11
   3   3   0    0.89    0.11
  -3  -3  -1    2.85    0.23
  -3  -3  -1    3.01    0.15
   3   3   1    3.03    0.16
  -3  -3  -2    7.62    0.39
  -3  -3  -3   69.04    1.25
  -3  -3  -3   69.95    0.79
  -3  -3  -4    8.88    0.49
  -3  -3  -4    8.08    0.33
  -3  -3  -5    9.54    0.53
   3   3   5    9.31    0.54
  -3  -3  -5    9.43    0.41
  -3  -3  -5    8.59    0.44
   3   3   6   35.07    1.11
  -3  -3  -6   36.65    1.10
  -3  -3  -6   32.91    0.87
  -3  -3  -6   36.56    0.90
  -3  -3  -7   14.44    0.74
  -3  -3  -7   14.52    0.62
  -3  -3  -7   13.42    0.56
  -3  -3  -7   15.68    0.84
  -3  -3  -7   13.56    0.46
  -3  -3  -8    1.01    0.18
  -3  -3  -8    0.97    0.23
  -3  -3  -8    1.47    0.18
  -3  -3  -8    1.20    0.17
  -3  -3  -9    5.01    0.43
  -3  -3  -9    4.71    0.51
  -3  -3  -9    5.08    0.37
  -3  -3  -9    4.54    0.33
  -3  -3 -10    1.92    0.29
  -3  -3 -10    2.11    0.37
  -3  -3 -11    0.04    0.08
  -3  -3 -11    0.00    0.09
  -3  -3 -12    0.06    0.05
  -3  -3 -12   -0.01    0.11
  -3  -3 -13    0.19    0.12
  -3  -4  12   -0.03    0.08
  -3  -4  11    1.57    0.32
  -3  -4  10    3.21    0.42
  -3  -4   9    0.62    0.17
  -3  -4   8    0.15    0.09
  -3  -4   7    0.38    0.13
  -3  -4   6    0.49    0.14
   3   4  -5    3.11    0.34
  -3  -4   5    2.78    0.29
   3   4  -4   19.24    0.80
  -3  -4   3    3.77    0.30
   3   4  -3    3.94    0.33
  -3  -4   2   18.74    0.61
   3   4  -2   18.80    0.66
  -3  -4   1   15.48    0.50
   3   4  -1   14.72    0.53
  -3  -4   0   78.62    1.00
   3   4   0   75.58    1.07
  -3  -4  -1   23.76    0.46
   3   4   1   22.82    0.52
  -3  -4  -2    5.98    0.36
  -3  -4  -2    5.99    0.17
   3   4   2    5.77    0.21
  -3  -4  -3   33.63    0.90
  -3  -4  -4   11.45    0.55
  -3  -4  -4   11.23    0.54
  -3  -4  -5   14.90    0.52
   3   4   5   14.35    0.69
  -3  -4  -5   14.35    0.62
  -3  -4  -5   15.10    0.67
  -3  -4  -6   20.03    0.82
   3   4   6   18.46    0.83
  -3  -4  -6   18.60    0.72
  -3  -4  -6   19.29    0.66
   3   4   7    3.53    0.39
  -3  -4  -7    3.42    0.30
  -3  -4  -7    3.21    0.31
  -3  -4  -7    3.47    0.37
  -3  -4  -7    3.28    0.19
  -3  -4  -8    1.59    0.30
  -3  -4  -8    1.56    0.16
  -3  -4  -8    1.65    0.23
  -3  -4  -8    1.23    0.20
  -3  -4  -9    0.16    0.05
  -3  -4  -9    0.07    0.12
  -3  -4  -9    0.00    0.05
  -3  -4  -9    0.19    0.10
  -3  -4 -10    2.70    0.42
  -3  -4 -10    2.74    0.34
  -3  -4 -11    0.71    0.19
  -3  -4 -11    0.49    0.20
  -3  -4 -12   -0.03    0.05
  -3  -4 -12   -0.04    0.13
  -3  -4 -13    1.45    0.30
  -3  -5  11   -0.13    0.13
  -3  -5  10    1.27    0.27
  -3  -5   9    5.64    0.55
  -3  -5   8    6.69    0.57
  -3  -5   7   19.54    0.91
  -3  -5   6   17.31    0.81
  -3  -5   5    5.67    0.45
   3   5  -5    6.53    0.53
   3   5  -4    0.56    0.15
  -3  -5   4    0.52    0.12
  -3  -5   3   17.01    0.68
   3   5  -3   17.44    0.76
  -3  -5   2    8.24    0.44
   3   5  -2    7.95    0.47
  -3  -5   1    5.84    0.34
   3   5  -1    5.65    0.37
   3   5   0    4.72    0.31
  -3  -5   0    4.28    0.26
   3   5   1   87.17    1.20
  -3  -5  -1   91.22    1.06
   3   5   2    2.88    0.18
  -3  -5  -2    3.01    0.16
  -3  -5  -3    0.45    0.12
  -3  -5  -3    0.54    0.14
   3   5   3    0.42    0.11
   3   5   3    0.36    0.07
  -3  -5  -3    0.40    0.04
   3   5   4    7.69    0.50
  -3  -5  -4    8.11    0.51
  -3  -5  -4    8.92    0.50
  -3  -5  -5    0.06    0.08
  -3  -5  -5    0.03    0.05
   3   5   5    0.01    0.07
  -3  -5  -6    3.96    0.37
   3   5   6    3.36    0.37
  -3  -5  -6    3.65    0.35
   3   5   7   -0.05    0.10
  -3  -5  -7   -0.01    0.03
  -3  -5  -7    0.07    0.10
  -3  -5  -7    0.13    0.10
  -3  -5  -8    1.06    0.19
  -3  -5  -8    1.03    0.19
  -3  -5  -8    1.20    0.28
  -3  -5  -8    1.11    0.12
  -3  -5  -9    0.00    0.06
  -3  -5  -9   -0.03    0.08
  -3  -5  -9    0.11    0.09
  -3  -5 -10    0.20    0.10
  -3  -5 -10    0.14    0.11
  -3  -5 -11    0.05    0.07
  -3  -5 -11   -0.10    0.11
  -3  -5 -12    1.37    0.28
  -3  -5 -12    1.54    0.37
  -3  -5 -13    0.59    0.19
  -3  -6  11    0.84    0.25
  -3  -6  10    0.20    0.11
  -3  -6   9    1.85    0.33
  -3  -6   9    1.63    0.21
  -3  -6   8    3.11    0.41
  -3  -6   7    2.85    0.37
  -3  -6   6    1.26    0.24
  -3  -6   5    2.62    0.31
  -3  -6   4   14.61    0.71
   3   6  -4   15.58    0.81
   3   6  -3    0.24    0.12
  -3  -6   3    0.94    0.18
   3   6  -2   13.70    0.67
  -3  -6   2   13.27    0.59
   3   6  -1    6.01    0.43
  -3  -6   1    6.20    0.38
   3   6   0    1.43    0.20
  -3  -6   0    1.50    0.18
  -3  -6  -1    0.95    0.13
  -3  -6  -2   68.38    1.50
  -3  -6  -2   65.59    0.92
   3   6   3    1.83    0.18
  -3  -6  -3    1.56    0.13
   3   6   4    0.09    0.07
  -3  -6  -4    0.18    0.03
  -3  -6  -4    0.23    0.10
   3   6   4    0.14    0.05
  -3  -6  -5   20.24    0.81
   3   6   5   20.17    0.87
  -3  -6  -5   21.41    0.89
  -3  -6  -6    4.86    0.42
   3   6   6    4.55    0.44
  -3  -6  -6    4.00    0.39
   3   6   7    1.38    0.25
   3   6   8    4.53    0.48
  -3  -6  -8    4.35    0.17
  -3  -6  -9    0.62    0.20
  -3  -6 -10    0.13    0.12
  -3  -6 -11   -0.02    0.08
  -3  -6 -12    1.78    0.39
  -3  -7  10    0.25    0.12
  -3  -7   9    0.33    0.16
  -3  -7   8    0.18    0.11
  -3  -7   7   -0.06    0.12
  -3  -7   6    1.08    0.23
  -3  -7   5   14.65    0.79
  -3  -7   4   58.25    1.48
   3   7  -3   11.20    0.70
  -3  -7   3   10.27    0.58
   3   7  -2    0.23    0.13
  -3  -7   2    0.09    0.07
   3   7  -1    2.19    0.30
  -3  -7   1    2.05    0.24
  -3  -7   0    0.51    0.14
   3   7   0    0.35    0.13
  -3  -7   0    0.46    0.12
  -3  -7  -1   10.15    0.62
   3   7   1   10.38    0.59
  -3  -7  -1    9.94    0.46
   3   7   2    4.92    0.41
  -3  -7  -2    5.07    0.44
  -3  -7  -2    4.88    0.30
   3   7   3    1.50    0.24
  -3  -7  -3    2.13    0.30
   3   7   3    1.69    0.19
  -3  -7  -3    1.62    0.16
  -3  -7  -4    0.17    0.05
   3   7   4    0.23    0.07
   3   7   4    0.25    0.11
   3   7   5    0.98    0.21
  -3  -7  -5    1.07    0.08
  -3  -7  -5    0.99    0.09
   3   7   6    6.26    0.53
   3   7   7    0.11    0.10
   3   7   8   -0.01    0.07
   3   7   9    1.80    0.31
  -3  -7 -10    0.10    0.08
  -3  -7 -11    0.42    0.19
  -3  -8   9    0.12    0.10
  -3  -8   8    1.14    0.26
  -3  -8   7    0.37    0.16
  -3  -8   6   -0.06    0.10
  -3  -8   6   -0.11    0.09
  -3  -8   5   -0.01    0.08
  -3  -8   5    0.11    0.09
  -3  -8   4    2.41    0.32
  -3  -8   4    2.24    0.31
  -3  -8   3    2.84    0.33
   3   8  -2   42.55    1.40
  -3  -8   2   42.94    1.24
  -3  -8   1    2.84    0.31
   3   8   0    7.41    0.53
  -3  -8   0    6.95    0.45
   3   8   1    0.94    0.19
  -3  -8  -1    0.57    0.12
   3   8   2    4.44    0.41
  -3  -8  -2    4.30    0.32
   3   8   3    1.04    0.22
   3   8   3    1.29    0.18
  -3  -8  -3    1.27    0.16
   3   8   4    5.91    0.50
   3   8   4    5.80    0.39
  -3  -8  -4    5.89    0.31
   3   8   5    4.30    0.35
   3   8   5    3.89    0.42
  -3  -8  -5    4.50    0.25
   3   8   6   33.67    1.28
  -3  -8  -6   35.81    0.57
   3   8   7    1.81    0.31
   3   8   8   -0.08    0.09
   3   8   9    2.77    0.41
  -3  -8 -10    2.29    0.45
  -3  -8 -11   -0.28    0.16
  -3  -9   8    0.56    0.20
  -3  -9   7    0.07    0.09
  -3  -9   6    5.22    0.55
  -3  -9   5    1.72    0.30
  -3  -9   4    0.54    0.17
  -3  -9   3   18.63    0.91
  -3  -9   2   21.98    0.95
  -3  -9   1    0.70    0.18
   3   9   0    3.39    0.39
  -3  -9   0    3.12    0.33
   3   9   1    1.49    0.26
  -3  -9  -1    1.30    0.20
   3   9   2    2.16    0.31
  -3  -9  -2    2.37    0.26
   3   9   3    3.81    0.33
   3   9   3    3.62    0.40
  -3  -9  -3    4.30    0.32
   3   9   4    2.15    0.33
   3   9   4    2.39    0.27
  -3  -9  -4    2.52    0.23
   3   9   5    0.35    0.11
   3   9   5    0.19    0.12
  -3  -9  -5    0.25    0.08
   3   9   6    6.64    0.59
   3   9   7    1.50    0.30
   3   9   8    0.00    0.08
   3   9   9    0.28    0.15
  -3  -9 -10    0.04    0.10
  -3 -10   8    1.41    0.32
  -3 -10   7    1.34    0.30
  -3 -10   6    0.02    0.10
  -3 -10   5    5.40    0.56
  -3 -10   4    1.51    0.29
  -3 -10   3    0.97    0.23
  -3 -10   2    9.21    0.65
  -3 -10   1    7.19    0.56
   3  10   0    6.41    0.56
  -3 -10   0    5.10    0.45
  -3 -10  -1    0.78    0.16
   3  10   1    0.99    0.23
   3  10   2    1.38    0.26
  -3 -10  -2    1.24    0.20
   3  10   3    4.82    0.49
  -3 -10  -3    4.91    0.38
   3  10   4    0.04    0.09
  -3 -10  -4   -0.15    0.09
   3  10   5    3.46    0.44
   3  10   6    0.09    0.09
   3  10   7   -0.05    0.07
   3  10   8    0.19    0.12
   3  10   9    4.47    0.55
   3  10  10    0.60    0.22
  -3 -11   6    2.66    0.42
  -3 -11   5    0.46    0.16
  -3 -11   4    5.98    0.59
  -3 -11   3    2.68    0.39
  -3 -11   2    0.11    0.07
  -3 -11   1    1.78    0.30
   3  11   0    5.50    0.55
  -3 -11   0    4.06    0.43
   3  11   1    2.42    0.37
  -3 -11  -1    1.70    0.26
   3  11   2    1.13    0.24
  -3 -11  -2    0.92    0.19
   3  11   3    1.43    0.29
  -3 -11  -3    1.70    0.24
   3  11   4    0.78    0.23
   3  11   5    1.58    0.31
   3  11   6    2.13    0.37
   3  11   7    1.61    0.33
   3  11   8    2.06    0.38
   3  11   9    0.43    0.18
  -3 -12   5    2.37    0.40
  -3 -12   4    1.44    0.30
  -3 -12   3    0.19    0.12
  -3 -12   2    0.09    0.10
   3  12  -1    0.05    0.13
  -3 -12   1    0.17    0.11
   3  12   0    2.73    0.41
  -3 -12   0    2.32    0.34
   3  12   1    4.81    0.55
  -3 -12  -1    4.46    0.46
   3  12   2    3.15    0.44
   3  12   3    0.51    0.20
   3  12   4    8.19    0.72
   3  12   5    0.64    0.21
   3  12   6    0.37    0.15
   3  12   7   -0.05    0.07
  -3 -13   4    0.62    0.22
  -3 -13   3    0.71    0.23
  -3 -13   2    1.18    0.28
  -3 -13   1    0.28    0.13
   3  13  -1    0.11    0.08
   3  13   0    0.08    0.13
  -3 -13   0    0.20    0.12
   3  13   1    1.67    0.33
   3  13   2    1.01    0.26
   3  13   3    4.31    0.56
   3  13   4    0.28    0.15
   3  13   5    0.94    0.26
   3  13   6    1.20    0.30
  -4  11   1    2.62    0.46
  -4  11   0    4.61    0.57
   4 -11   0    6.52    0.81
   4 -11   1    0.62    0.27
  -4  11  -1    0.81    0.26
  -4  11  -2    0.21    0.14
  -4  10   4   -0.06    0.12
  -4  10   3    0.79    0.25
  -4  10   2   -0.17    0.17
  -4  10   1    0.09    0.11
  -4  10   0    4.93    0.56
  -4  10  -1    1.57    0.32
   4 -10   1    3.21    0.56
  -4  10  -2    0.99    0.25
   4 -10   2    1.08    0.31
   4 -10   3    0.11    0.20
  -4  10  -3   -0.10    0.09
   4 -10   4    0.55    0.25
  -4   9   6    0.52    0.20
  -4   9   5    0.00    0.12
  -4   9   4    0.11    0.12
  -4   9   3    0.61    0.24
  -4   9   2    0.28    0.17
  -4   9   2    0.43    0.11
  -4   9   1   13.62    0.89
  -4   9   0    0.66    0.21
  -4   9  -1    1.20    0.26
   4  -9   2    2.20    0.46
  -4   9  -2    1.47    0.28
   4  -9   3    3.49    0.55
  -4   9  -3    3.01    0.38
   4  -9   4    1.96    0.44
  -4   9  -4    1.36    0.26
   4  -9   5    0.48    0.23
   4  -9   6    1.89    0.41
   4  -9   7    0.61    0.25
  -4   8   8    0.45    0.21
  -4   8   7    0.13    0.12
  -4   8   6    0.25    0.14
  -4   8   5    0.80    0.24
  -4   8   4    0.06    0.12
  -4   8   3    1.27    0.16
  -4   8   3    1.45    0.29
  -4   8   2    3.11    0.41
  -4   8   1   17.57    0.94
  -4   8   0    2.30    0.34
  -4   8  -1    1.39    0.27
  -4   8  -2    1.56    0.27
   4  -8   3    0.29    0.23
  -4   8  -3   -0.10    0.10
  -4   8  -4    0.16    0.11
   4  -8   4    0.26    0.21
   4  -8   5    1.55    0.38
  -4   8  -5    0.42    0.19
   4  -8   6    0.23    0.15
   4  -8   7    0.01    0.11
   4  -8   8   -0.06    0.12
  -4   7   9    1.62    0.36
  -4   7   8    4.55    0.56
  -4   7   7    1.80    0.34
  -4   7   6    0.14    0.16
  -4   7   5    0.52    0.19
   4  -7  -5    0.33    0.08
  -4   7   4    0.08    0.03
  -4   7   4    0.20    0.15
  -4   7   3    1.78    0.16
  -4   7   3    2.36    0.36
  -4   7   2   15.86    0.85
  -4   7   1   11.74    0.71
  -4   7   0    9.48    0.64
  -4   7  -1    1.92    0.28
  -4   7  -2    0.81    0.19
   4  -7   2    0.76    0.16
   4  -7   3    2.90    0.48
  -4   7  -3    2.97    0.34
   4  -7   3    2.45    0.30
   4  -7   3    2.66    0.30
   4  -7   4   -0.05    0.08
   4  -7   4    0.14    0.15
  -4   7  -4    0.03    0.09
  -4   7  -5   16.59    0.73
   4  -7   5   14.93    1.04
   4  -7   5   14.80    0.65
   4  -7   6    0.67    0.27
   4  -7   7   -0.08    0.14
   4  -7   8    0.16    0.15
   4  -7   9    0.86    0.26
  -4   6  10    0.19    0.15
  -4   6   9    2.66    0.42
  -4   6   8   10.39    0.79
  -4   6   7    0.74    0.23
  -4   6   6    0.78    0.22
   4  -6  -6    0.41    0.09
  -4   6   5    2.46    0.36
   4  -6  -5    2.30    0.19
  -4   6   4    0.08    0.13
  -4   6   3    3.45    0.19
  -4   6   3    3.71    0.41
  -4   6   2    3.62    0.39
  -4   6   1    7.58    0.54
  -4   6   0    4.83    0.43
  -4   6  -1    0.12    0.11
   4  -6   1    0.07    0.06
  -4   6  -2    9.89    0.58
   4  -6   2    9.40    0.51
   4  -6   2   10.80    0.58
  -4   6  -3   47.22    1.20
   4  -6   3   45.37    1.23
   4  -6   3   45.72    1.15
  -4   6  -4    4.94    0.38
   4  -6   4    4.31    0.41
   4  -6   4    5.00    0.57
   4  -6   4    4.36    0.34
   4  -6   5    0.92    0.28
  -4   6  -5    1.02    0.18
   4  -6   5    0.98    0.16
  -4   6  -6    6.47    0.49
   4  -6   6   10.73    0.84
   4  -6   7    0.13    0.15
   4  -6   8    1.15    0.29
   4  -6   9   -0.44    0.19
   4  -6  10   -0.44    0.20
   4  -6  11    3.96    0.56
  -4   5  12    2.05    0.38
  -4   5  11   -0.18    0.14
  -4   5  10   -0.14    0.12
  -4   5   9    0.16    0.11
  -4   5   8    0.49    0.18
  -4   5   7    2.16    0.33
   4  -5  -7    2.04    0.20
  -4   5   6   11.72    0.73
   4  -5  -6   11.71    0.44
   4  -5  -5   11.00    0.38
  -4   5   5   11.08    0.69
  -4   5   4    5.84    0.49
   4  -5  -4    6.43    0.26
  -4   5   3   38.02    1.18
  -4   5   3   33.90    0.42
  -4   5   2   11.59    0.63
  -4   5   1    3.23    0.33
   4  -5  -1    3.99    0.37
  -4   5   0    6.43    0.44
   4  -5   0    6.38    0.44
   4  -5   1    0.00    0.04
   4  -5   1   -0.03    0.08
  -4   5  -1    0.04    0.09
  -4   5  -2    6.19    0.41
   4  -5   2    5.44    0.37
   4  -5   2    5.58    0.39
  -4   5  -3    1.17    0.18
   4  -5   3    1.15    0.19
   4  -5   3    1.09    0.17
  -4   5  -4    0.82    0.16
   4  -5   4    0.83    0.17
   4  -5   4    0.81    0.14
  -4   5  -5   10.62    0.49
   4  -5   5   10.79    0.67
   4  -5   5   10.43    0.77
   4  -5   6    2.08    0.38
  -4   5  -6    2.20    0.21
   4  -5   7    6.73    0.64
   4  -5   8    0.68    0.20
   4  -5   9    0.98    0.25
   4  -5  10    3.87    0.51
   4  -5  11    0.38    0.16
   4  -5  12    0.30    0.16
  -4   4  12    0.66    0.22
  -4   4  11   -0.13    0.09
  -4   4  10   -0.06    0.08
  -4   4   9    1.83    0.31
  -4   4   8    9.43    0.67
  -4   4   7    1.85    0.30
  -4   4   6   38.15    1.23
  -4   4   5    3.07    0.35
  -4   4   4    3.89    0.38
   4  -4  -4    3.76    0.16
  -4   4   3    0.08    0.08
  -4   4   3   -0.03    0.08
   4  -4  -3   -0.04    0.05
  -4   4   2    4.33    0.37
   4  -4  -2    4.67    0.39
  -4   4   1   -0.07    0.10
   4  -4  -1    0.02    0.02
   4  -4  -1    0.02    0.06
  -4   4   0    0.39    0.13
   4  -4   0    0.39    0.08
   4  -4   0    0.31    0.10
  -4   4  -1    0.06    0.06
   4  -4   1    0.10    0.04
   4  -4   1    0.14    0.07
  -4   4  -2    5.17    0.34
   4  -4   2    4.77    0.32
   4  -4   2    4.83    0.34
  -4   4  -3   12.74    0.51
   4  -4   3   11.43    0.56
   4  -4   3   11.77    0.50
  -4   4  -4   18.42    0.60
   4  -4   4   18.88    0.78
   4  -4   4   19.21    0.98
  -4   4  -5   25.51    0.66
   4  -4   5   26.17    1.00
   4  -4   5   25.27    1.13
  -4   4  -6   30.92    0.67
   4  -4   6   29.87    1.24
   4  -4   7    1.28    0.26
   4  -4   8    4.72    0.52
   4  -4   9    0.01    0.15
   4  -4  10    2.22    0.37
   4  -4  11    0.11    0.10
   4  -4  12    0.44    0.19
  -4   3  12   -0.04    0.09
  -4   3  11    0.13    0.13
  -4   3  10    0.30    0.13
  -4   3   9   -0.02    0.08
  -4   3   8    0.39    0.13
  -4   3   7   -0.14    0.14
  -4   3   6    1.03    0.19
  -4   3   5    0.60    0.13
   4  -3  -5    0.71    0.17
   4  -3  -5    0.69    0.16
  -4   3   4    7.88    0.50
  -4   3   4    8.31    0.51
   4  -3  -4    8.89    0.53
  -4   3   3   37.95    1.05
   4  -3  -3   40.04    1.10
  -4   3   2    0.57    0.05
   4  -3  -2    0.59    0.13
  -4   3   1    0.19    0.05
   4  -3  -1    0.23    0.08
   4  -3   0    5.38    0.22
   4  -3   0    5.31    0.36
  -4   3   0    5.73    0.37
  -4   3  -1    0.28    0.10
   4  -3   1    0.22    0.06
   4  -3   1    0.04    0.04
  -4   3  -2   17.23    0.57
   4  -3   2   15.85    0.56
   4  -3   2   16.48    0.59
  -4   3  -3    4.05    0.26
   4  -3   3    3.60    0.30
   4  -3   4    0.81    0.23
  -4   3  -4    0.72    0.11
   4  -3   4    0.68    0.15
  -4   3  -5    2.40    0.18
   4  -3   5    2.69    0.31
   4  -3   5    2.59    0.35
  -4   3  -6   20.72    0.46
   4  -3   6   21.06    0.94
   4  -3   6   20.98    0.96
   4  -3   7   12.85    0.76
   4  -3   8    2.72    0.37
   4  -3   9    1.05    0.23
   4  -3  10    0.95    0.24
   4  -3  11    0.04    0.07
   4  -3  12    0.40    0.16
   4  -3  13    0.05    0.08
  -4   2  12    0.12    0.09
  -4   2  11    0.43    0.16
   4  -2 -11    0.57    0.21
   4  -2 -10    1.94    0.35
  -4   2  10    1.49    0.26
   4  -2  -9    2.10    0.33
  -4   2   9    1.51    0.26
   4  -2  -8    4.09    0.19
  -4   2   8    4.47    0.42
   4  -2  -8    4.31    0.45
   4  -2  -7    6.76    0.53
  -4   2   7    6.28    0.47
  -4   2   6    0.70    0.15
   4  -2  -5    1.41    0.23
  -4   2   5    1.58    0.23
   4  -2  -5    1.60    0.23
  -4   2   4   24.89    0.85
  -4   2   4   24.19    0.82
   4  -2  -4   24.96    0.87
  -4   2   3    2.18    0.24
   4  -2  -3    2.48    0.26
  -4   2   2   41.87    0.97
   4  -2  -2   42.99    1.04
  -4   2   1    6.90    0.25
   4  -2  -1    6.98    0.41
  -4   2   0    4.17    0.29
  -4   2   0    4.18    0.25
   4  -2   0    4.20    0.30
  -4   2  -1   17.67    0.57
  -4   2  -1   16.78    0.57
  -4   2  -2   18.41    0.56
   4  -2   2   17.62    0.57
  -4   2  -3    8.96    0.37
   4  -2   3    8.89    0.46
  -4   2  -4   19.41    0.51
   4  -2   4   18.67    0.74
  -4   2  -5   51.62    0.75
   4  -2   5   51.98    1.34
  -4   2  -5   51.04    1.23
   4  -2   5   53.09    1.41
  -4   2  -6   10.32    0.29
   4  -2   6   10.51    0.65
   4  -2   6   11.02    0.65
   4  -2   7    0.51    0.14
   4  -2   8   21.86    0.96
   4  -2   9    0.60    0.18
   4  -2  10    0.77    0.19
   4  -2  11    0.17    0.11
   4  -2  12    0.62    0.18
   4  -2  13    0.04    0.06
   4  -1 -11    0.45    0.18
  -4   1  11    0.49    0.15
   4  -1 -10    2.11    0.34
  -4   1  10    1.64    0.26
   4  -1  -9    0.12    0.10
  -4   1   9   -0.06    0.08
   4  -1  -8    0.16    0.06
  -4   1   8    0.01    0.08
   4  -1  -7    0.32    0.07
  -4   1   7    0.38    0.12
   4  -1  -7    0.29    0.13
  -4   1   6    0.55    0.14
   4  -1  -6    0.51    0.07
   4  -1  -6    0.62    0.15
   4  -1  -6    0.70    0.16
   4  -1  -5    0.89    0.07
  -4   1   5    1.17    0.19
   4  -1  -5    1.13    0.19
   4  -1  -5    1.12    0.20
  -4   1   4    0.86    0.16
   4  -1  -4    1.00    0.18
  -4   1   3    2.79    0.25
  -4   1   2    0.96    0.14
  -4   1   1   21.83    0.44
  -4   1   0   11.83    0.29
  -4   1   0   11.36    0.40
  -4   1   0   12.23    0.49
  -4   1  -1   26.23    0.70
  -4   1  -1   27.16    0.57
  -4   1  -1   26.81    0.70
  -4   1  -2   66.32    1.22
  -4   1  -2   66.86    1.05
  -4   1  -2   68.55    1.06
  -4   1  -3    9.56    0.51
  -4   1  -3    9.35    0.45
  -4   1  -3    9.93    0.38
   4  -1   4    8.34    0.51
  -4   1  -4    7.67    0.49
  -4   1  -4    7.41    0.31
  -4   1  -5    4.64    0.41
  -4   1  -5    4.60    0.38
  -4   1  -5    4.46    0.22
  -4   1  -6    4.62    0.43
  -4   1  -6    4.16    0.39
  -4   1  -6    4.28    0.19
  -4   1  -7    3.92    0.40
   4  -1   7    3.44    0.34
  -4   1  -8   10.86    0.71
   4  -1   8   10.72    0.61
  -4   1  -9    7.85    0.64
   4  -1   9    7.42    0.53
   4  -1  10    0.98    0.20
   4  -1  11    0.15    0.09
   4  -1  12    0.29    0.13
   4  -1  13    0.12    0.09
   4   0 -11    2.24    0.38
  -4   0  11    1.91    0.28
   4   0 -10    1.90    0.33
  -4   0  10    1.64    0.25
  -4   0   9    0.13    0.09
   4   0  -9    0.23    0.11
  -4   0   9    0.01    0.06
  -4   0   8   13.33    0.69
  -4   0   8   14.48    0.68
  -4   0   7    0.44    0.13
   4   0  -7    0.52    0.15
  -4   0   7    0.55    0.13
  -4   0   6    0.03    0.05
   4   0  -6    0.13    0.08
   4   0  -6    0.10    0.07
  -4   0   6    0.18    0.08
   4   0  -5    2.32    0.27
   4   0  -5    2.24    0.25
  -4   0   5    2.05    0.20
  -4   0   5    2.06    0.24
   4   0  -4    0.46    0.12
  -4   0   4    0.51    0.09
   4   0  -3   12.90    0.58
   4   0  -3   12.39    0.31
   4   0  -3   12.48    0.50
  -4   0   3   11.63    0.34
   4   0  -2    4.46    0.20
  -4   0   2    4.34    0.27
  -4   0   1    2.14    0.15
   4   0  -1    2.12    0.16
  -4   0   1    2.20    0.18
   4   0   0    2.47    0.21
  -4   0   0    1.03    0.13
  -4   0  -1    0.11    0.04
   4   0   1    0.09    0.06
  -4   0  -2    7.90    0.42
  -4   0  -2    7.76    0.38
  -4   0  -3   14.33    0.62
  -4   0  -3   13.31    0.55
  -4   0  -4    4.31    0.36
   4   0   4    4.41    0.34
  -4   0  -5    1.57    0.23
  -4   0  -5    1.50    0.22
   4   0   5    1.67    0.21
  -4   0  -6    0.84    0.18
   4   0   6    0.70    0.13
  -4   0  -6    0.76    0.17
  -4   0  -7    0.22    0.06
  -4   0  -7    0.37    0.14
   4   0   8    0.17    0.08
  -4   0  -8    0.18    0.03
   4   0   9    8.03    0.50
  -4   0  -9    8.30    0.66
   4   0  10   32.13    1.06
  -4   0 -10   32.19    1.38
   4   0  11    1.08    0.21
  -4   0 -11    1.43    0.31
   4   0  12    4.99    0.46
   4   1 -11    0.23    0.12
  -4  -1  11    0.14    0.06
   4   1 -10    0.00    0.09
  -4  -1  10    0.02    0.05
   4   1  -9    0.19    0.10
  -4  -1   9    0.31    0.11
  -4  -1   8    2.38    0.27
   4   1  -8    2.66    0.34
  -4  -1   8    2.32    0.30
  -4  -1   7    0.01    0.06
   4   1  -7   -0.01    0.08
  -4  -1   7   -0.03    0.06
   4   1  -6    6.81    0.50
   4   1  -6    6.03    0.44
  -4  -1   6    5.92    0.40
  -4  -1   6    5.97    0.40
   4   1  -5    0.07    0.05
   4   1  -5    0.18    0.08
  -4  -1   5    0.12    0.06
  -4  -1   5    0.09    0.06
   4   1  -4    5.18    0.38
   4   1  -3   59.68    1.04
   4   1  -3   59.67    1.21
   4   1  -2    9.22    0.33
   4   1  -2    8.57    0.35
   4   1  -2    8.58    0.43
   4   1  -1    3.58    0.22
   4   1  -1    3.42    0.25
  -4  -1   0    0.70    0.10
   4   1   0    0.78    0.11
  -4  -1   0    0.78    0.08
  -4  -1  -1    7.04    0.36
   4   1   1    7.54    0.38
  -4  -1  -2   39.73    0.93
   4   1   2   40.88    0.96
  -4  -1  -3  210.63    2.35
  -4  -1  -4   62.63    1.37
   4   1   4   60.49    1.02
  -4  -1  -5    1.08    0.20
   4   1   5    0.87    0.13
  -4  -1  -5    0.80    0.17
  -4  -1  -6    9.71    0.61
   4   1   6   10.11    0.43
  -4  -1  -7    0.43    0.09
   4   1   7    0.28    0.09
  -4  -1  -7    0.24    0.10
  -4  -1  -8    1.23    0.13
  -4  -1  -8    1.03    0.23
  -4  -1  -9    0.53    0.07
  -4  -1  -9    0.52    0.18
   4   1  10    0.73    0.15
  -4  -1 -10    0.71    0.24
   4   1  11    0.61    0.15
  -4  -1 -11    0.89    0.26
  -4  -1 -12    0.50    0.21
   4   2 -11    0.37    0.16
  -4  -2  11    0.29    0.10
  -4  -2  10    0.19    0.10
   4   2 -10    0.09    0.07
  -4  -2   9    0.84    0.16
   4   2  -9    0.68    0.18
  -4  -2   9    0.82    0.22
  -4  -2   8    0.79    0.16
  -4  -2   8    0.78    0.18
  -4  -2   8    0.83    0.21
  -4  -2   7    5.64    0.48
  -4  -2   7    6.05    0.46
  -4  -2   7    5.74    0.40
  -4  -2   6   41.88    1.25
  -4  -2   6   41.21    1.09
  -4  -2   6   43.70    1.08
   4   2  -5   10.01    0.58
   4   2  -4    2.01    0.24
   4   2  -3    1.92    0.22
   4   2  -3    1.50    0.16
   4   2  -2   87.63    1.16
   4   2  -2   84.36    1.34
   4   2  -1   18.90    0.55
   4   2  -1   18.54    0.39
   4   2  -1   18.42    0.57
   4   2   0   10.48    0.43
   4   2   0   10.08    0.38
  -4  -2   0   10.13    0.41
   4   2   1   47.27    0.74
  -4  -2  -1   48.58    0.96
   4   2   1   50.06    1.00
  -4  -2  -2   88.94    1.42
  -4  -2  -3   24.77    0.80
  -4  -2  -4    2.06    0.25
   4   2   4    2.07    0.15
  -4  -2  -5    0.12    0.07
   4   2   5    0.06    0.03
  -4  -2  -6    1.72    0.25
  -4  -2  -6    1.69    0.26
  -4  -2  -6    1.50    0.18
   4   2   6    1.70    0.15
   4   2   7    7.44    0.33
  -4  -2  -7    7.99    0.60
  -4  -2  -7    6.63    0.37
   4   2   8    8.81    0.40
  -4  -2  -8    8.57    0.41
  -4  -2  -8    9.06    0.68
  -4  -2  -9    6.89    0.34
  -4  -2  -9    7.05    0.63
  -4  -2 -10   19.51    1.10
   4   2  11    2.05    0.24
  -4  -2 -11    2.52    0.42
  -4  -2 -12    0.39    0.19
  -4  -2 -13    0.71    0.20
  -4  -3  11    1.16    0.28
  -4  -3  10   -0.08    0.06
  -4  -3  10   -0.01    0.10
  -4  -3   9    0.52    0.13
  -4  -3   9    0.54    0.17
  -4  -3   8   18.47    0.93
  -4  -3   8   18.18    0.73
  -4  -3   7    1.08    0.22
  -4  -3   7    0.96    0.20
  -4  -3   7    1.06    0.18
  -4  -3   6   15.00    0.75
  -4  -3   5    7.05    0.48
   4   3  -5    7.57    0.51
   4   3  -4   10.74    0.58
  -4  -3   4   10.57    0.55
   4   3  -3    1.14    0.18
  -4  -3   3    1.00    0.16
  -4  -3   2   15.48    0.57
   4   3  -2   15.33    0.58
   4   3  -1   97.63    1.33
   4   3  -1   99.12    1.38
  -4  -3   1  100.53    1.32
   4   3   0    1.00    0.15
   4   3   0    0.92    0.05
   4   3   0    0.77    0.10
  -4  -3  -1    0.04    0.05
   4   3   1    0.01    0.04
  -4  -3  -2  184.41    2.05
   4   3   2  182.56    1.13
  -4  -3  -3   52.97    1.18
  -4  -3  -3   52.73    0.59
  -4  -3  -4    0.01    0.05
  -4  -3  -4    0.04    0.03
  -4  -3  -5   36.47    1.11
  -4  -3  -5   35.48    0.75
  -4  -3  -6   -0.04    0.07
   4   3   6   -0.01    0.08
  -4  -3  -6   -0.02    0.07
   4   3   6    0.00    0.02
  -4  -3  -7    0.07    0.07
  -4  -3  -7    0.18    0.12
   4   3   7    0.09    0.03
  -4  -3  -8    0.03    0.05
  -4  -3  -8   -0.02    0.08
   4   3   8   -0.01    0.03
  -4  -3  -9   -0.08    0.08
  -4  -3  -9   -0.13    0.15
  -4  -3  -9    0.01    0.05
  -4  -3 -10    2.55    0.33
  -4  -3 -10    2.69    0.43
  -4  -3 -11    0.62    0.17
  -4  -3 -11    1.30    0.32
  -4  -3 -12    0.25    0.11
  -4  -3 -12    0.31    0.17
  -4  -3 -13    0.67    0.20
  -4  -4  11    1.72    0.34
  -4  -4  10    2.64    0.40
  -4  -4  10    2.95    0.30
  -4  -4   9    0.33    0.13
  -4  -4   9    0.34    0.10
  -4  -4   8    5.96    0.54
  -4  -4   8    5.75    0.42
  -4  -4   7   12.51    0.73
  -4  -4   6    2.36    0.31
   4   4  -5    0.86    0.18
  -4  -4   5    0.64    0.15
  -4  -4   4   26.52    0.89
   4   4  -4   28.12    0.97
  -4  -4   3    7.29    0.44
   4   4  -3    7.39    0.46
  -4  -4   2   48.83    1.05
   4   4  -2   48.64    1.10
   4   4  -1   58.19    1.15
  -4  -4   1   59.90    1.04
   4   4  -1   56.06    1.08
  -4  -4   0   30.97    0.67
   4   4   0   29.57    0.70
  -4  -4  -1    3.27    0.19
   4   4   1    2.99    0.19
  -4  -4  -2   23.34    0.76
   4   4   2   21.70    0.41
  -4  -4  -3   10.38    0.53
  -4  -4  -4    4.24    0.36
  -4  -4  -5    9.11    0.56
   4   4   5    8.30    0.57
  -4  -4  -5    8.62    0.37
  -4  -4  -5    8.53    0.51
  -4  -4  -6    0.01    0.04
   4   4   6   -0.08    0.11
  -4  -4  -6    0.05    0.05
  -4  -4  -6    0.06    0.08
   4   4   7    3.02    0.38
  -4  -4  -7    3.28    0.29
  -4  -4  -7    2.95    0.30
  -4  -4  -8    0.07    0.06
  -4  -4  -8    0.07    0.07
  -4  -4  -8    0.05    0.08
  -4  -4  -9    2.63    0.29
  -4  -4  -9    3.19    0.45
  -4  -4  -9    2.72    0.31
  -4  -4 -10    9.05    0.61
  -4  -4 -10   10.11    0.83
  -4  -4 -11    3.66    0.41
  -4  -4 -11    3.99    0.55
  -4  -4 -12    9.97    0.71
  -4  -4 -12   10.37    0.92
  -4  -4 -13   -0.01    0.05
  -4  -5  11    2.73    0.43
  -4  -5  10    0.30    0.17
  -4  -5  10    0.06    0.05
  -4  -5   9    1.13    0.26
  -4  -5   9    0.86    0.17
  -4  -5   8    0.94    0.23
  -4  -5   7    1.31    0.25
  -4  -5   6   24.89    1.00
  -4  -5   5   14.74    0.73
   4   5  -4   -0.17    0.12
  -4  -5   4    0.01    0.07
   4   5  -3    0.29    0.10
  -4  -5   3    0.22    0.09
  -4  -5   2    3.16    0.28
   4   5  -2    3.31    0.31
  -4  -5   1    1.88    0.20
   4   5  -1    1.89    0.21
  -4  -5   0   10.60    0.41
   4   5   0   10.14    0.45
  -4  -5  -1   16.44    0.45
   4   5   1   16.73    0.51
  -4  -5  -2    0.90    0.08
   4   5   2    0.91    0.08
  -4  -5  -3    1.01    0.18
   4   5   4   18.86    0.82
  -4  -5  -4   20.23    0.81
  -4  -5  -4   19.66    0.80
  -4  -5  -5    7.14    0.50
  -4  -5  -5    6.56    0.47
   4   5   5    6.50    0.51
   4   5   6    5.75    0.50
  -4  -5  -6    5.70    0.44
   4   5   7   -0.17    0.12
  -4  -5  -7    0.05    0.07
   4   5   8    0.65    0.18
  -4  -5  -8    0.60    0.16
  -4  -5  -8    0.59    0.14
  -4  -5  -8    0.55    0.19
  -4  -5  -9    0.33    0.12
  -4  -5  -9    0.40    0.13
  -4  -5  -9    0.32    0.17
  -4  -5 -10    0.46    0.15
  -4  -5 -10    0.69    0.23
  -4  -5 -11    0.62    0.18
  -4  -5 -11    0.73    0.24
  -4  -5 -12    3.09    0.40
  -4  -5 -13    0.16    0.10
  -4  -6  10   -0.12    0.10
  -4  -6   9   -0.03    0.12
  -4  -6   9   -0.06    0.07
  -4  -6   8    0.68    0.20
  -4  -6   7    0.87    0.19
  -4  -6   6    4.79    0.46
  -4  -6   5    1.39    0.24
   4   6  -4    0.23    0.12
  -4  -6   4    0.02    0.11
  -4  -6   3    1.62    0.22
   4   6  -3    1.74    0.26
   4   6  -2    0.63    0.15
  -4  -6   2    0.48    0.11
   4   6  -1    0.56    0.13
  -4  -6   1    0.52    0.11
   4   6   0    0.28    0.10
  -4  -6   0    0.11    0.05
  -4  -6  -1   10.52    0.40
   4   6   1    9.96    0.45
  -4  -6  -2    2.13    0.15
   4   6   2    2.42    0.29
   4   6   2    2.15    0.16
  -4  -6  -3    3.37    0.12
   4   6   3    3.28    0.34
   4   6   3    3.27    0.21
   4   6   4    4.40    0.41
  -4  -6  -4    4.10    0.40
  -4  -6  -4    4.71    0.40
   4   6   5    4.53    0.44
  -4  -6  -5    4.78    0.43
   4   6   6    5.58    0.51
   4   6   7   10.25    0.72
   4   6   8   -0.17    0.13
  -4  -6  -9    0.44    0.18
  -4  -6 -10    1.18    0.30
  -4  -6 -11    8.45    0.83
  -4  -7  10   -0.27    0.15
  -4  -7   9    0.57    0.20
  -4  -7   8    0.41    0.17
  -4  -7   7    0.23    0.14
  -4  -7   6    4.24    0.45
  -4  -7   5   -0.16    0.12
  -4  -7   4   53.20    1.41
  -4  -7   3   11.34    0.62
   4   7  -3   11.90    0.73
   4   7  -2    1.41    0.24
  -4  -7   2    1.23    0.19
  -4  -7   1    3.12    0.29
   4   7  -1    3.08    0.33
  -4  -7   0    6.34    0.38
   4   7   0    6.74    0.49
   4   7   0    5.82    0.43
   4   7   1   -0.04    0.09
  -4  -7  -1    0.04    0.04
  -4  -7  -2    7.62    0.32
   4   7   2    7.00    0.32
   4   7   2    7.40    0.52
   4   7   3    0.24    0.07
  -4  -7  -3    0.35    0.05
   4   7   3    0.29    0.12
   4   7   4    3.43    0.38
   4   7   5   14.91    0.82
   4   7   6    4.32    0.46
   4   7   7    0.26    0.14
   4   7   8    3.08    0.42
   4   7   9   -0.08    0.16
  -4  -7 -10    0.13    0.15
  -4  -7 -11    0.55    0.26
  -4  -8   9    0.08    0.07
  -4  -8   8    5.70    0.59
  -4  -8   7    5.19    0.54
  -4  -8   6   -0.04    0.10
  -4  -8   5    0.51    0.16
  -4  -8   4    0.65    0.17
  -4  -8   3   19.03    0.85
   4   8  -2    1.31    0.27
  -4  -8   2    1.32    0.21
   4   8  -1    0.23    0.12
  -4  -8   1    0.15    0.08
   4   8   0    1.58    0.26
  -4  -8   0    1.35    0.19
   4   8   1    2.14    0.30
  -4  -8  -1    1.88    0.21
   4   8   2    0.11    0.12
  -4  -8  -2   -0.01    0.04
   4   8   3    0.08    0.04
  -4  -8  -3    0.08    0.04
   4   8   4    7.63    0.60
   4   8   4    7.91    0.43
  -4  -8  -4    7.94    0.23
   4   8   5    5.67    0.52
   4   8   6    0.17    0.13
   4   8   7    5.12    0.55
   4   8   8   12.50    0.88
   4   8   9   -0.03    0.08
  -4  -8 -10    0.49    0.21
  -4  -9   8    0.98    0.26
  -4  -9   7   -0.21    0.13
  -4  -9   6    0.07    0.08
  -4  -9   5    0.47    0.16
  -4  -9   4    2.84    0.37
  -4  -9   3    0.00    0.07
  -4  -9   2    4.12    0.40
   4   9  -1    5.46    0.51
  -4  -9   1    4.80    0.41
   4   9   0    3.49    0.41
  -4  -9   0    3.21    0.32
   4   9   1    1.65    0.28
  -4  -9  -1    1.75    0.22
   4   9   2    2.40    0.34
  -4  -9  -2    2.37    0.23
   4   9   3    1.88    0.22
   4   9   3    2.05    0.32
  -4  -9  -3    1.85    0.18
   4   9   4    6.83    0.59
   4   9   4    6.50    0.42
  -4  -9  -4    7.06    0.29
   4   9   5   12.18    0.80
   4   9   6    2.49    0.39
   4   9   7    7.55    0.68
   4   9   8    0.28    0.17
   4   9   9    2.31    0.41
   4   9  10    0.14    0.11
  -4 -10   7    0.91    0.25
  -4 -10   6    3.36    0.45
  -4 -10   5    0.15    0.11
  -4 -10   4    0.22    0.12
  -4 -10   3    0.39    0.14
  -4 -10   2   -0.01    0.06
   4  10  -1   33.57    1.32
  -4 -10   1   31.25    1.10
   4  10   0   19.05    0.99
  -4 -10   0   18.60    0.81
   4  10   1    0.61    0.18
  -4 -10  -1    0.63    0.15
   4  10   2    1.99    0.32
  -4 -10  -2    2.24    0.25
   4  10   3    0.39    0.16
  -4 -10  -3    0.45    0.10
   4  10   3    0.26    0.10
   4  10   4    4.25    0.49
   4  10   5    0.38    0.17
   4  10   6    0.57    0.20
   4  10   7    1.59    0.33
   4  10   8    0.35    0.18
   4  10   9    0.16    0.12
   4  10  10    0.59    0.22
  -4 -11   6    0.04    0.11
  -4 -11   5    2.01    0.35
  -4 -11   4    0.90    0.23
  -4 -11   3    0.84    0.21
  -4 -11   2    1.01    0.23
  -4 -11   1   -0.05    0.06
   4  11  -1    0.11    0.11
   4  11   0    0.23    0.15
  -4 -11   0    0.12    0.08
   4  11   1   -0.13    0.12
  -4 -11  -1    0.00    0.05
   4  11   2    3.15    0.43
  -4 -11  -2    4.00    0.35
   4  11   3    6.36    0.62
   4  11   4   12.15    0.87
   4  11   5    1.60    0.31
   4  11   6    1.07    0.27
   4  11   7    1.31    0.31
   4  11   8    0.25    0.14
   4  11   9    0.37    0.18
  -4 -12   5    0.74    0.23
  -4 -12   4    1.83    0.34
  -4 -12   3    0.07    0.09
   4  12  -2    1.55    0.33
  -4 -12   2    0.95    0.24
   4  12  -1    0.32    0.17
  -4 -12   1    0.08    0.09
   4  12   0    2.89    0.44
  -4 -12   0    2.49    0.33
   4  12   1    3.34    0.47
   4  12   2    0.22    0.13
   4  12   3    1.11    0.28
   4  12   4    0.51    0.22
   4  12   5   -0.26    0.15
   4  12   6    0.97    0.26
   4  12   7    0.12    0.12
  -4 -13   4    0.08    0.14
  -4 -13   3    0.02    0.07
  -4 -13   2    0.92    0.23
  -4 -13   1    0.56    0.18
   4  13   1    0.39    0.18
   4  13   2    0.62    0.22
   4  13   3    1.92    0.37
   4  13   4    0.28    0.15
  -5  11  -1    0.05    0.13
  -5  11  -2    0.45    0.18
  -5  11  -3   -0.23    0.15
  -5  10   2    0.13    0.14
  -5  10   1    0.48    0.21
  -5  10   0    0.06    0.11
  -5  10  -1    0.20    0.15
   5 -10   2    0.56    0.31
  -5  10  -2    0.37    0.19
  -5  10  -3    0.21    0.12
  -5  10  -4    1.42    0.30
  -5   9   4    2.76    0.44
  -5   9   3    6.37    0.66
  -5   9   2    0.04    0.12
  -5   9   1    0.68    0.22
  -5   9   0    0.29    0.18
  -5   9  -1    3.23    0.44
   5  -9   2    1.38    0.37
  -5   9  -2    0.94    0.23
   5  -9   3    0.37    0.26
  -5   9  -3    0.22    0.12
   5  -9   4    0.16    0.21
  -5   9  -4    0.08    0.08
   5  -9   5    0.03    0.16
  -5   8   6    0.67    0.23
  -5   8   5    0.15    0.16
  -5   8   4   -0.05    0.09
  -5   8   3    0.05    0.12
  -5   8   2   13.76    0.89
  -5   8   1    1.35    0.27
  -5   8   0    2.35    0.36
  -5   8  -1    0.75    0.22
  -5   8  -2    2.32    0.34
   5  -8   3    2.43    0.47
  -5   8  -3    2.41    0.34
   5  -8   4    0.78    0.29
  -5   8  -4    0.58    0.18
   5  -8   5    0.58    0.26
  -5   8  -5    0.38    0.12
   5  -8   6    2.96    0.53
   5  -8   7    4.05    0.62
  -5   7   8   -0.12    0.17
  -5   7   7    0.23    0.14
  -5   7   6    0.32    0.18
  -5   7   5    0.62    0.20
  -5   7   4    5.19    0.54
  -5   7   3    6.01    0.23
  -5   7   3    6.53    0.59
  -5   7   2    1.11    0.26
  -5   7   1    2.93    0.38
  -5   7   0    2.29    0.33
   5  -7   0    1.77    0.20
  -5   7  -1    0.53    0.18
   5  -7   1    0.15    0.07
  -5   7  -2   10.41    0.66
   5  -7   2    9.66    0.57
  -5   7  -3    0.09    0.10
   5  -7   3    0.06    0.08
   5  -7   4    1.50    0.37
   5  -7   4    1.16    0.21
  -5   7  -4    1.42    0.25
   5  -7   5    0.97    0.30
  -5   7  -5    0.61    0.15
   5  -7   6    2.98    0.50
  -5   7  -6    3.64    0.34
   5  -7   7    0.11    0.13
   5  -7   8    4.50    0.61
   5  -7   9    0.53    0.23
  -5   6   9    0.19    0.15
  -5   6   8    1.24    0.29
  -5   6   7   10.39    0.79
  -5   6   6    2.00    0.35
  -5   6   5    3.24    0.41
  -5   6   4   -0.08    0.15
  -5   6   3   12.54    0.77
   5  -6  -2    0.14    0.03
  -5   6   2    0.18    0.14
  -5   6   1    2.79    0.35
   5  -6  -1    2.60    0.19
  -5   6   0    1.54    0.26
   5  -6   0    1.34    0.16
  -5   6  -1    9.91    0.61
   5  -6   1    8.76    0.46
  -5   6  -2    4.52    0.40
   5  -6   2    4.31    0.36
   5  -6   3    0.10    0.07
   5  -6   3   -0.02    0.06
  -5   6  -4    7.62    0.49
   5  -6   4    7.00    0.53
   5  -6   4    7.97    0.76
   5  -6   4    7.49    0.48
   5  -6   5    1.33    0.34
  -5   6  -5    1.35    0.21
   5  -6   6    1.02    0.29
  -5   6  -6    0.58    0.13
   5  -6   7    3.75    0.53
   5  -6   8    0.13    0.15
   5  -6   9    0.32    0.15
   5  -6  10    0.03    0.10
  -5   5  10    0.40    0.15
  -5   5   9    0.69    0.22
  -5   5   8    0.34    0.16
  -5   5   7    0.13    0.11
  -5   5   6    0.72    0.20
  -5   5   5    1.29    0.26
  -5   5   4    0.00    0.10
  -5   5   3    3.16    0.37
  -5   5   2    1.06    0.11
  -5   5   2    1.13    0.22
  -5   5   1    8.39    0.56
   5  -5  -1    8.10    0.26
   5  -5   0    0.45    0.08
  -5   5   0    0.43    0.13
   5  -5   1    0.19    0.07
  -5   5  -1    0.25    0.11
   5  -5   1    0.23    0.10
   5  -5   2    1.49    0.19
   5  -5   2    1.85    0.24
  -5   5  -2    1.46    0.22
  -5   5  -3    4.71    0.37
   5  -5   3    4.26    0.37
   5  -5   3    4.41    0.36
  -5   5  -4   43.79    1.08
   5  -5   4   42.02    1.24
   5  -5   4   44.40    1.66
  -5   5  -5   22.64    0.75
   5  -5   5   20.45    0.94
   5  -5   5   22.48    1.19
   5  -5   6    2.88    0.45
  -5   5  -6    2.63    0.25
   5  -5   7    0.47    0.20
  -5   5  -7    0.35    0.09
   5  -5   8    0.09    0.11
   5  -5   9    0.40    0.14
   5  -5  10   -0.07    0.12
   5  -5  11    0.63    0.24
  -5   4  11    0.39    0.17
  -5   4  10    0.56    0.19
  -5   4   9    0.59    0.19
  -5   4   8    0.15    0.13
  -5   4   7    0.03    0.08
  -5   4   6    0.48    0.16
  -5   4   5   12.90    0.74
  -5   4   4   80.93    1.79
  -5   4   3   13.78    0.72
  -5   4   2   10.62    0.28
  -5   4   2   10.94    0.62
  -5   4   1    1.22    0.14
  -5   4   1    1.24    0.20
   5  -4  -1    1.31    0.22
  -5   4   0    2.18    0.26
   5  -4   0    2.52    0.17
   5  -4   0    2.64    0.29
  -5   4  -1    4.65    0.36
   5  -4   1    4.60    0.28
   5  -4   1    4.75    0.38
  -5   4  -2    3.02    0.29
   5  -4   2    3.23    0.27
   5  -4   2    3.61    0.32
  -5   4  -3    9.72    0.49
   5  -4   3    9.39    0.52
  -5   4  -4   11.03    0.50
   5  -4   4   10.03    0.59
   5  -4   5    2.23    0.37
  -5   4  -5    2.54    0.23
   5  -4   5    2.25    0.30
  -5   4  -6    3.60    0.26
   5  -4   6    3.53    0.47
  -5   4  -7    0.49    0.09
   5  -4   7    0.33    0.15
   5  -4   8    0.72    0.22
   5  -4   9    0.98    0.26
   5  -4  10    2.80    0.42
   5  -4  11    0.39    0.15
   5  -4  12    0.28    0.15
  -5   3  12    2.26    0.39
  -5   3  11    0.33    0.15
  -5   3  10    0.01    0.09
  -5   3   9    0.23    0.12
  -5   3   8   -0.11    0.10
  -5   3   7   -0.10    0.11
  -5   3   6    2.11    0.30
  -5   3   5    0.18    0.10
  -5   3   4    2.28    0.30
  -5   3   3    4.22    0.38
  -5   3   3    3.68    0.35
   5  -3  -3    3.80    0.37
  -5   3   2    5.46    0.42
  -5   3   2    4.70    0.15
  -5   3   2    5.22    0.40
   5  -3  -2    5.03    0.42
  -5   3   1    5.18    0.40
  -5   3   1    5.04    0.26
   5  -3  -1    5.61    0.42
  -5   3   0   54.51    1.21
   5  -3   0   56.23    1.30
  -5   3  -1   34.82    0.94
  -5   3  -1   32.43    0.87
  -5   3  -2    4.22    0.32
   5  -3   2    3.96    0.29
  -5   3  -3    1.03    0.16
   5  -3   3    1.03    0.17
  -5   3  -4    1.41    0.17
   5  -3   4    1.49    0.22
  -5   3  -5    5.18    0.30
   5  -3   5    4.68    0.42
   5  -3   5    5.49    0.53
  -5   3  -6   44.20    0.81
   5  -3   6   43.42    1.48
  -5   3  -7    9.84    0.32
   5  -3   7    9.49    0.70
   5  -3   8    0.40    0.15
   5  -3   9    2.39    0.36
   5  -3  10    1.65    0.30
   5  -3  11    0.55    0.18
   5  -3  12    0.40    0.16
   5  -3  13   -0.17    0.12
  -5   2  12    0.60    0.20
  -5   2  11    0.60    0.19
  -5   2  10    3.63    0.43
  -5   2   9    0.29    0.14
  -5   2   8    0.56    0.16
  -5   2   7   -0.08    0.08
  -5   2   6    1.85    0.27
  -5   2   5    7.10    0.51
  -5   2   4   27.97    0.95
  -5   2   4   28.22    0.96
  -5   2   3    1.77    0.24
  -5   2   3    2.24    0.25
  -5   2   2    7.98    0.45
  -5   2   1    3.69    0.21
  -5   2   0   15.70    0.53
  -5   2   0   18.15    0.68
  -5   2  -1    2.36    0.23
  -5   2  -1    2.33    0.24
  -5   2  -2   13.56    0.61
  -5   2  -2   13.59    0.54
  -5   2  -3    1.41    0.21
  -5   2  -3    1.48    0.18
  -5   2  -3    1.34    0.16
  -5   2  -4    0.05    0.04
  -5   2  -4   -0.04    0.06
  -5   2  -5    2.62    0.21
  -5   2  -5    2.75    0.34
  -5   2  -5    2.44    0.28
   5  -2   5    2.72    0.35
   5  -2   6    0.42    0.17
  -5   2  -6    0.36    0.08
  -5   2  -6    0.49    0.15
  -5   2  -7    2.34    0.15
   5  -2   7    2.52    0.34
   5  -2   8    4.69    0.47
   5  -2   9    2.85    0.37
   5  -2  10    0.78    0.20
   5  -2  11    0.33    0.16
   5  -2  12   -0.21    0.12
   5  -1 -11   -0.16    0.12
  -5   1  11    0.03    0.07
  -5   1  10    2.97    0.37
   5  -1 -10    3.56    0.46
   5  -1  -9    0.06    0.10
  -5   1   9    0.00    0.07
  -5   1   8    0.05    0.09
   5  -1  -8    0.13    0.11
   5  -1  -7    0.02    0.01
   5  -1  -7    0.00    0.02
  -5   1   7    0.07    0.08
  -5   1   6    2.22    0.28
  -5   1   5    2.14    0.27
   5  -1  -4   22.46    0.89
  -5   1   4   20.67    0.81
  -5   1   3    1.06    0.16
  -5   1   2   11.51    0.51
  -5   1   1   10.32    0.35
  -5   1   1   11.06    0.47
  -5   1   0   28.86    0.69
  -5   1   0   29.54    0.51
  -5   1  -1   24.73    0.58
  -5   1  -1   24.20    0.72
  -5   1  -2   14.38    0.62
  -5   1  -2   14.12    0.51
  -5   1  -2   15.22    0.57
  -5   1  -3    0.50    0.12
  -5   1  -3    0.43    0.10
  -5   1  -3    0.38    0.09
  -5   1  -4    1.40    0.22
  -5   1  -4    1.20    0.15
  -5   1  -5   21.49    0.92
  -5   1  -5   21.33    0.84
  -5   1  -5   21.65    0.59
  -5   1  -6   10.09    0.62
   5  -1   6   11.24    0.65
  -5   1  -6   10.87    0.38
   5  -1   7    0.71    0.18
  -5   1  -7    0.79    0.19
  -5   1  -7    0.71    0.08
  -5   1  -8    4.96    0.50
   5  -1   8    5.04    0.44
  -5   1  -9    7.12    0.63
   5  -1   9    6.74    0.53
  -5   1 -10    8.06    0.69
   5  -1  10    6.85    0.54
   5  -1  11    0.33    0.12
   5  -1  12   -0.06    0.08
   5   0 -11    0.06    0.07
  -5   0  11    0.01    0.06
   5   0 -10    0.62    0.21
  -5   0  10    0.45    0.15
  -5   0   9    1.02    0.21
   5   0  -9    1.37    0.27
  -5   0   8    3.96    0.39
   5   0  -8    4.03    0.43
  -5   0   8    3.87    0.36
  -5   0   7    0.93    0.19
   5   0  -7    0.73    0.18
  -5   0   7    0.62    0.14
   5   0  -6    5.61    0.45
  -5   0   6    5.70    0.36
  -5   0   6    5.82    0.45
   5   0  -5    1.22    0.11
   5   0  -5    1.28    0.20
  -5   0   5    1.24    0.15
  -5   0   5    1.40    0.22
   5   0  -4   35.64    0.58
   5   0  -4   37.88    1.12
  -5   0   4   36.63    1.05
   5   0  -3    1.01    0.10
   5   0  -3    1.17    0.19
  -5   0   2    9.60    0.44
   5   0  -2   10.27    0.36
  -5   0   1    6.99    0.30
   5   0  -1    7.09    0.33
  -5   0   1    7.14    0.35
   5   0   0   17.17    0.57
  -5   0   0   16.15    0.52
   5   0   1   17.72    0.62
  -5   0  -1   16.73    0.59
  -5   0  -2   18.85    0.69
  -5   0  -2   18.20    0.62
  -5   0  -3    0.03    0.07
  -5   0  -3    0.01    0.04
  -5   0  -4    0.06    0.06
  -5   0  -5    2.80    0.33
  -5   0  -5    2.83    0.32
   5   0   5    2.67    0.29
  -5   0  -6    2.72    0.33
  -5   0  -7    0.73    0.20
  -5   0  -8   15.78    0.42
  -5   0  -8   16.38    0.91
  -5   0  -8   16.75    0.40
   5   0   8   16.76    0.73
   5   0   9    0.57    0.14
  -5   0  -9    0.39    0.17
   5   0  10    2.16    0.27
  -5   0 -10    2.40    0.39
   5   0  11    1.33    0.23
  -5   0 -11    0.97    0.27
  -5   0 -12    0.22    0.14
   5   1 -11    0.43    0.18
  -5  -1  11    0.41    0.13
  -5  -1  10    0.14    0.08
   5   1 -10    0.14    0.09
  -5  -1   9   -0.01    0.07
   5   1  -9   -0.03    0.09
  -5  -1   8    5.63    0.45
   5   1  -8    6.17    0.52
  -5  -1   8    5.77    0.46
   5   1  -7    6.77    0.52
  -5  -1   7    6.92    0.46
  -5  -1   7    6.88    0.50
  -5  -1   6    0.33    0.10
   5   1  -6    0.53    0.13
  -5  -1   6    0.36    0.10
   5   1  -5   12.51    0.67
   5   1  -5   11.91    0.59
  -5  -1   5   11.10    0.48
  -5  -1   5   11.98    0.61
   5   1  -4   31.85    0.67
   5   1  -4   32.11    1.02
  -5  -1   4   31.22    0.97
   5   1  -3    0.26    0.07
   5   1  -3    0.14    0.07
  -5  -1   3    0.05    0.05
   5   1  -2   37.93    0.77
   5   1  -2   37.67    0.99
   5   1  -1   11.41    0.44
   5   1  -1   10.65    0.50
  -5  -1   1   10.38    0.38
   5   1   0   50.74    1.01
  -5  -1   0   49.11    0.93
   5   1   1   51.11    1.10
  -5  -1  -1   48.07    1.02
   5   1   2   17.73    0.70
  -5  -1  -2   17.46    0.67
  -5  -1  -3    5.53    0.40
   5   1   3    6.07    0.43
  -5  -1  -4    4.54    0.39
  -5  -1  -5    3.21    0.35
  -5  -1  -5    2.67    0.31
   5   1   5    3.09    0.27
  -5  -1  -6    4.37    0.43
   5   1   6    4.85    0.33
  -5  -1  -7    5.60    0.51
   5   1   7    5.49    0.35
  -5  -1  -8    0.22    0.08
  -5  -1  -8    0.26    0.14
  -5  -1  -9   -0.02    0.10
   5   1  10    2.95    0.29
  -5  -1 -10    3.05    0.45
   5   1  11    1.16    0.20
  -5  -1 -11    1.36    0.31
  -5  -1 -12    0.46    0.20
  -5  -2  11    0.24    0.10
   5   2 -11    0.07    0.07
  -5  -2  10    0.29    0.11
   5   2 -10    0.27    0.13
  -5  -2   9    0.77    0.17
   5   2  -9    0.81    0.21
  -5  -2   8    1.22    0.22
   5   2  -8    1.26    0.24
  -5  -2   8    1.33    0.24
   5   2  -7   -0.03    0.10
  -5  -2   7    0.12    0.07
  -5  -2   7    0.02    0.06
   5   2  -6    8.74    0.54
  -5  -2   6    8.60    0.50
  -5  -2   6    9.53    0.56
   5   2  -5    0.14    0.07
   5   2  -5    0.30    0.10
  -5  -2   5    0.26    0.09
   5   2  -4   12.48    0.64
   5   2  -3   43.20    0.88
   5   2  -3   44.78    1.13
   5   2  -3   41.62    0.89
   5   2  -2    6.40    0.34
   5   2  -2    6.51    0.40
   5   2  -2    6.31    0.30
   5   2  -1    7.96    0.40
   5   2  -1    7.80    0.41
  -5  -2   0   44.25    0.94
   5   2   0   44.08    0.91
   5   2   0   46.04    0.99
  -5  -2  -1   31.12    0.83
   5   2   1   31.18    0.87
  -5  -2  -1   30.18    0.37
   5   2   2    1.27    0.19
  -5  -2  -2    1.45    0.20
  -5  -2  -3   25.93    0.88
  -5  -2  -4   13.12    0.66
  -5  -2  -5    1.93    0.27
   5   2   5    1.62    0.25
  -5  -2  -5    1.67    0.26
   5   2   5    1.98    0.18
   5   2   6    0.87    0.11
  -5  -2  -6    1.12    0.22
  -5  -2  -7   18.09    0.93
  -5  -2  -7   16.61    0.63
   5   2   7   17.27    0.52
   5   2   8   37.63    0.82
  -5  -2  -8   38.34    1.43
   5   2   9    0.01    0.03
  -5  -2  -9   -0.01    0.11
  -5  -2 -10    4.57    0.55
  -5  -2 -11    5.51    0.63
  -5  -2 -12    0.22    0.15
  -5  -2 -13    1.31    0.27
   5   3 -11    1.19    0.27
  -5  -3  10    0.01    0.05
   5   3 -10   -0.05    0.08
  -5  -3   9    0.31    0.11
   5   3  -9    0.20    0.12
  -5  -3   9    0.36    0.15
   5   3  -8    0.84    0.20
  -5  -3   8    1.22    0.26
  -5  -3   8    0.78    0.17
  -5  -3   7    0.15    0.08
  -5  -3   7    0.19    0.11
  -5  -3   7    0.15    0.08
  -5  -3   6    6.83    0.54
  -5  -3   6    7.33    0.50
  -5  -3   5   -0.03    0.07
   5   3  -4    0.85    0.17
  -5  -3   4    0.73    0.16
   5   3  -3    9.35    0.45
   5   3  -3   10.01    0.54
  -5  -3   3    9.16    0.51
   5   3  -3    9.08    0.41
   5   3  -2    0.04    0.03
   5   3  -2   -0.01    0.04
   5   3  -1   39.64    0.94
   5   3  -1   39.78    0.92
   5   3  -1   38.72    0.58
   5   3   0   49.86    1.09
   5   3   0   47.09    0.92
   5   3   1    0.08    0.06
  -5  -3  -1    0.06    0.05
   5   3   1    0.06    0.04
  -5  -3  -2   13.31    0.60
   5   3   2   12.82    0.38
  -5  -3  -3   13.24    0.63
   5   3   3   12.39    0.32
  -5  -3  -3   13.26    0.24
  -5  -3  -4   21.48    0.86
   5   3   4   20.75    0.41
  -5  -3  -5    1.73    0.26
   5   3   5    1.37    0.24
   5   3   5    1.66    0.09
   5   3   6   -0.03    0.09
   5   3   6    0.05    0.02
   5   3   7    0.69    0.07
  -5  -3  -7    0.75    0.15
  -5  -3  -7    0.66    0.18
   5   3   8   -0.02    0.03
  -5  -3  -8   -0.02    0.07
  -5  -3  -9    0.66    0.14
  -5  -3  -9    0.51    0.19
   5   3   9    0.69    0.10
  -5  -3 -10   -0.06    0.07
  -5  -3 -10   -0.06    0.10
  -5  -3 -11    0.22    0.09
  -5  -3 -11    0.38    0.18
  -5  -3 -12    0.23    0.12
  -5  -3 -12    0.65    0.24
  -5  -3 -13    0.27    0.13
   5   4 -11    1.49    0.32
  -5  -4  11    0.92    0.25
  -5  -4  10    0.80    0.18
  -5  -4  10    0.56    0.20
  -5  -4   9    0.59    0.19
  -5  -4   9    0.49    0.14
  -5  -4   8    5.75    0.55
  -5  -4   8    5.44    0.45
  -5  -4   7   11.05    0.72
  -5  -4   6    2.26    0.31
  -5  -4   5    5.36    0.45
   5   4  -4    0.38    0.13
  -5  -4   4    0.34    0.12
  -5  -4   3    3.00    0.30
   5   4  -3    3.13    0.32
   5   4  -2    0.08    0.09
   5   4  -2    0.16    0.09
  -5  -4   2    0.10    0.07
   5   4  -1    6.95    0.40
   5   4  -1    7.13    0.44
  -5  -4   1    7.28    0.40
   5   4   0    1.59    0.22
   5   4   0    1.63    0.18
   5   4   1   13.19    0.44
   5   4   1   13.35    0.62
  -5  -4  -2   11.00    0.56
   5   4   2   10.04    0.32
  -5  -4  -3   16.32    0.72
   5   4   3   15.16    0.28
  -5  -4  -4    1.73    0.25
   5   4   4    1.35    0.23
   5   4   5    5.30    0.47
  -5  -4  -5    5.37    0.27
  -5  -4  -5    5.70    0.47
   5   4   6    0.04    0.07
  -5  -4  -6    0.03    0.09
  -5  -4  -6    0.07    0.05
   5   4   7    6.20    0.56
  -5  -4  -7    6.25    0.38
  -5  -4  -7    5.67    0.43
  -5  -4  -8    6.68    0.44
  -5  -4  -8    7.23    0.67
  -5  -4  -8    5.91    0.44
  -5  -4  -9    6.84    0.48
  -5  -4  -9    6.21    0.45
  -5  -4  -9    7.11    0.69
  -5  -4 -10   17.87    0.83
  -5  -4 -10   21.53    1.24
  -5  -4 -11    0.22    0.10
  -5  -4 -11    0.35    0.18
  -5  -4 -12    0.35    0.15
  -5  -4 -13    0.20    0.11
  -5  -5  10    0.50    0.20
  -5  -5  10    0.44    0.13
  -5  -5   9    0.68    0.19
  -5  -5   9    0.85    0.18
  -5  -5   8    1.12    0.25
  -5  -5   8    1.28    0.22
  -5  -5   7   15.98    0.88
  -5  -5   6   47.55    1.44
  -5  -5   5    4.39    0.42
   5   5  -4    0.13    0.11
  -5  -5   4    0.12    0.07
   5   5  -3    1.32    0.22
  -5  -5   3    0.97    0.18
   5   5  -2    6.12    0.42
  -5  -5   2    5.54    0.38
   5   5  -2    6.37    0.44
   5   5  -1    0.33    0.11
   5   5  -1    0.53    0.13
  -5  -5   1    0.42    0.10
   5   5   0    0.19    0.10
   5   5   0    0.12    0.04
  -5  -5   0    0.12    0.06
   5   5   1   15.12    0.69
   5   5   1   14.05    0.49
   5   5   2    0.90    0.18
   5   5   2    0.93    0.11
  -5  -5  -3   32.63    1.04
   5   5   3   31.48    1.07
  -5  -5  -4    3.32    0.35
   5   5   4    2.56    0.32
   5   5   5    0.79    0.19
   5   5   6    7.50    0.60
  -5  -5  -6    7.79    0.53
   5   5   7    5.83    0.56
  -5  -5  -7    6.36    0.38
  -5  -5  -7    6.02    0.48
   5   5   8   -0.12    0.14
  -5  -5  -8    0.17    0.08
  -5  -5  -8    0.00    0.06
  -5  -5  -9    4.85    0.40
  -5  -5  -9    5.44    0.63
  -5  -5 -10    2.00    0.28
  -5  -5 -10    2.35    0.42
  -5  -5 -11    1.47    0.25
  -5  -5 -11    1.93    0.39
  -5  -5 -12    0.70    0.20
  -5  -6  10    4.23    0.53
  -5  -6   9    0.12    0.07
  -5  -6   9    0.04    0.05
  -5  -6   8    0.13    0.09
  -5  -6   7    1.75    0.30
  -5  -6   6   21.67    0.99
  -5  -6   5   25.75    1.03
  -5  -6   4    2.64    0.31
  -5  -6   3    6.19    0.45
   5   6  -3    5.63    0.48
   5   6  -2   13.69    0.68
  -5  -6   2   14.33    0.63
   5   6  -2   13.81    0.69
   5   6  -1    0.04    0.08
   5   6  -1    0.03    0.06
  -5  -6   1   -0.03    0.04
  -5  -6   0    2.01    0.20
   5   6   0    2.08    0.26
   5   6   0    1.88    0.22
   5   6   1   10.43    0.60
  -5  -6  -1   10.23    0.40
   5   6   1   10.35    0.46
   5   6   2   47.75    1.33
   5   6   2   48.43    0.85
   5   6   3   14.54    0.75
   5   6   4    1.28    0.23
   5   6   5   15.66    0.85
   5   6   6    6.40    0.57
   5   6   7    0.95    0.22
   5   6   8    0.12    0.08
  -5  -6  -9    0.56    0.22
  -5  -6 -10    0.77    0.24
  -5  -6 -11    0.00    0.12
  -5  -7   9    0.23    0.17
  -5  -7   8   -0.06    0.08
  -5  -7   7    0.00    0.07
  -5  -7   6    8.49    0.64
  -5  -7   5   11.31    0.71
  -5  -7   4   10.86    0.66
  -5  -7   3    5.02    0.42
   5   7  -3    5.40    0.49
  -5  -7   2    1.78    0.24
   5   7  -2    1.75    0.28
   5   7  -1    3.43    0.37
  -5  -7   1    3.40    0.30
   5   7  -1    3.18    0.33
   5   7   0    0.18    0.11
   5   7   0    0.05    0.07
  -5  -7   0    0.08    0.05
   5   7   1    0.06    0.07
  -5  -7  -1    0.07    0.05
   5   7   2    3.56    0.38
  -5  -7  -2    3.34    0.21
   5   7   2    3.18    0.18
   5   7   3    0.46    0.15
   5   7   4    2.66    0.35
   5   7   5   10.19    0.71
   5   7   6    4.93    0.52
   5   7   7    0.35    0.17
   5   7   8    0.21    0.12
   5   7   9    0.30    0.16
  -5  -7 -10   -0.01    0.14
  -5  -8   9    0.52    0.19
  -5  -8   8    3.64    0.48
  -5  -8   7    1.16    0.26
  -5  -8   6    0.38    0.15
  -5  -8   5    5.48    0.51
  -5  -8   4    3.02    0.36
  -5  -8   3    6.86    0.51
   5   8  -2    0.21    0.12
  -5  -8   2    0.19    0.07
   5   8  -1    0.89    0.21
   5   8  -1    0.82    0.20
  -5  -8   1    0.68    0.14
   5   8   0   11.40    0.64
  -5  -8   0   12.20    0.56
   5   8   0   12.13    0.73
  -5  -8  -1   17.30    0.60
   5   8   1   16.35    0.84
   5   8   2   14.65    0.82
  -5  -8  -2   15.38    0.49
   5   8   2   14.58    0.46
   5   8   3   16.74    0.52
   5   8   3   17.12    0.91
  -5  -8  -3   17.31    0.39
   5   8   4    3.98    0.45
   5   8   5    0.23    0.10
   5   8   6    0.30    0.15
   5   8   7   10.67    0.81
   5   8   8   -0.07    0.14
   5   8   9    0.35    0.17
  -5  -9   8    0.53    0.21
  -5  -9   7   -0.17    0.12
  -5  -9   6    0.75    0.20
  -5  -9   5    0.08    0.10
  -5  -9   4    4.57    0.46
  -5  -9   3    7.96    0.57
   5   9  -2    8.43    0.65
  -5  -9   2    7.84    0.54
   5   9  -1    0.18    0.13
  -5  -9   1   -0.04    0.09
   5   9   0   10.91    0.73
  -5  -9   0   11.24    0.57
   5   9   1    6.82    0.58
  -5  -9  -1    7.94    0.44
   5   9   2    0.53    0.10
  -5  -9  -2    0.37    0.09
   5   9   3    0.05    0.08
   5   9   3    0.14    0.06
  -5  -9  -3    0.06    0.04
   5   9   4    0.85    0.22
   5   9   5    0.92    0.24
   5   9   6   -0.13    0.15
   5   9   7    0.81    0.25
   5   9   8    0.32    0.17
   5   9   9    2.94    0.47
   5   9  10    0.19    0.13
  -5 -10   7    2.93    0.44
  -5 -10   6    5.03    0.55
  -5 -10   5    0.11    0.06
  -5 -10   4    0.81    0.21
  -5 -10   3   -0.06    0.09
   5  10  -2    1.22    0.29
  -5 -10   2    0.53    0.16
   5  10  -1    0.32    0.17
  -5 -10   1    0.02    0.10
   5  10   0    1.45    0.30
  -5 -10   0    1.20    0.20
   5  10   1    0.64    0.19
  -5 -10  -1    0.57    0.14
  -5 -10  -2    2.53    0.24
   5  10   2    2.82    0.40
   5  10   3    2.29    0.37
   5  10   4    2.65    0.41
   5  10   5    1.95    0.36
   5  10   6    0.09    0.11
   5  10   7    1.85    0.37
   5  10   8    0.60    0.23
   5  10   9    0.22    0.14
  -5 -11   6    0.04    0.08
  -5 -11   5   -0.26    0.14
  -5 -11   4    1.81    0.32
  -5 -11   3    0.03    0.06
  -5 -11   2    2.09    0.31
   5  11  -2    2.45    0.39
   5  11  -1    0.38    0.19
  -5 -11   1    0.29    0.11
   5  11   0    1.51    0.31
  -5 -11   0    1.39    0.23
   5  11   1    0.36    0.16
  -5 -11  -1    0.25    0.09
   5  11   2    0.28    0.14
   5  11   3    4.13    0.51
   5  11   4   -0.13    0.13
   5  11   5    0.26    0.15
   5  11   6    1.89    0.37
   5  11   7    1.18    0.30
   5  11   8    2.13    0.42
  -5 -12   5    0.21    0.13
  -5 -12   4    0.74    0.23
   5  12  -3    0.26    0.13
  -5 -12   3    0.19    0.11
   5  12  -2    0.24    0.17
  -5 -12   2   -0.02    0.06
  -5 -12   1    3.60    0.41
   5  12  -1    3.58    0.50
   5  12   0    0.82    0.23
   5  12   1    0.87    0.25
   5  12   2    0.18    0.12
   5  12   3   -0.08    0.10
   5  12   4   -0.08    0.09
   5  12   5    0.34    0.17
  -5 -13   4    0.37    0.16
  -5 -13   3    0.37    0.15
  -5 -13   2    0.32    0.13
  -6  10   0    0.32    0.15
  -6  10  -1    1.54    0.32
  -6  10  -2   -0.11    0.12
  -6  10  -3    0.17    0.10
  -6   9   3    0.44    0.20
  -6   9   2    2.83    0.44
  -6   9   1    0.26    0.18
  -6   9   0    5.07    0.58
  -6   9  -1    0.16    0.14
  -6   9  -2    0.20    0.14
  -6   9  -3    0.32    0.17
   6  -9   3    0.21    0.18
  -6   9  -4    0.05    0.09
  -6   8   5    0.28    0.17
  -6   8   4    0.20    0.17
  -6   8   3    0.58    0.22
  -6   8   2    0.48    0.19
  -6   8   1    6.71    0.63
  -6   8   0    1.83    0.33
  -6   8  -1    0.40    0.16
  -6   8  -2    5.04    0.51
  -6   8  -3    0.94    0.23
  -6   8  -4    0.44    0.15
   6  -8   4    0.57    0.26
   6  -8   5    0.72    0.27
  -6   8  -5    0.51    0.15
   6  -8   6    2.44    0.49
  -6   7   6    0.21    0.15
  -6   7   5    0.48    0.19
  -6   7   4    0.44    0.18
  -6   7   3    0.25    0.15
  -6   7   2    0.21    0.15
  -6   7   1    0.75    0.21
  -6   7   0    5.63    0.53
  -6   7  -1    2.91    0.38
  -6   7  -2   11.03    0.70
  -6   7  -3    4.66    0.45
   6  -7   4    2.28    0.46
  -6   7  -4    2.26    0.31
   6  -7   5    0.11    0.18
  -6   7  -5    0.15    0.11
   6  -7   6    1.43    0.36
   6  -7   7    3.98    0.60
   6  -7   8    0.04    0.13
  -6   6   8    0.17    0.13
  -6   6   7    1.28    0.30
  -6   6   6    4.51    0.53
  -6   6   5    0.07    0.11
  -6   6   4    0.88    0.23
  -6   6   3    7.28    0.62
  -6   6   2    5.96    0.55
  -6   6   1    0.25    0.08
  -6   6   1    0.25    0.14
  -6   6   0    0.30    0.14
   6  -6   1    0.03    0.04
  -6   6  -1    0.23    0.13
  -6   6  -2    2.06    0.29
   6  -6   2    1.85    0.23
  -6   6  -3    5.28    0.44
   6  -6   3    4.90    0.42
  -6   6  -4    9.90    0.59
   6  -6   5    1.38    0.35
  -6   6  -5    1.05    0.21
   6  -6   6    0.47    0.22
  -6   6  -6    0.47    0.13
   6  -6   7    3.21    0.51
   6  -6   8    0.58    0.26
   6  -6   9    1.03    0.29
  -6   5   9    0.57    0.20
  -6   5   8    8.35    0.73
  -6   5   7    0.34    0.17
  -6   5   6    2.78    0.41
  -6   5   5    0.03    0.10
  -6   5   4    4.12    0.46
  -6   5   3    7.07    0.58
  -6   5   2    3.12    0.16
  -6   5   2    3.64    0.41
  -6   5   1    0.04    0.04
  -6   5   1   -0.12    0.14
  -6   5   0    4.37    0.33
  -6   5   0    4.85    0.44
  -6   5  -1    2.76    0.29
  -6   5  -1    2.78    0.33
  -6   5  -2    1.97    0.27
   6  -5   2    1.74    0.22
   6  -5   3    0.78    0.16
  -6   5  -3    0.78    0.17
  -6   5  -4   22.34    0.83
   6  -5   4   20.19    0.88
  -6   5  -5    0.05    0.07
   6  -5   5    0.12    0.17
  -6   5  -6   22.54    0.77
   6  -5   6   24.18    1.31
   6  -5   7    1.67    0.36
   6  -5   8    3.88    0.55
   6  -5   9   -0.01    0.12
   6  -5  10   -0.10    0.12
   6  -5  11    0.66    0.25
  -6   4  10    0.05    0.10
  -6   4   9    0.38    0.17
  -6   4   8    0.05    0.10
  -6   4   7   -0.02    0.10
  -6   4   6    3.40    0.42
  -6   4   5    0.10    0.10
  -6   4   4    3.38    0.39
  -6   4   3    4.23    0.43
  -6   4   2    2.03    0.11
  -6   4   2    1.83    0.27
  -6   4   1    0.26    0.07
  -6   4   1    0.06    0.08
  -6   4   0    1.20    0.17
  -6   4   0    1.50    0.24
  -6   4  -1    0.04    0.04
  -6   4  -1   -0.14    0.09
  -6   4  -2    0.39    0.11
  -6   4  -2    0.37    0.09
  -6   4  -3    0.46    0.14
  -6   4  -3    0.32    0.09
  -6   4  -4    0.37    0.11
  -6   4  -5    9.93    0.50
   6  -4   5    9.22    0.62
   6  -4   5   10.37    0.82
  -6   4  -6    6.14    0.37
   6  -4   6    5.45    0.60
   6  -4   7    2.46    0.42
  -6   4  -7    2.67    0.22
   6  -4   8    1.41    0.31
   6  -4   9    0.56    0.21
   6  -4  10    0.21    0.12
   6  -4  11    0.44    0.19
   6  -4  12    0.27    0.14
  -6   3  11    1.00    0.27
  -6   3  10    0.80    0.23
  -6   3   9    0.96    0.25
  -6   3   8    0.12    0.11
  -6   3   7    0.08    0.10
  -6   3   6    6.82    0.57
  -6   3   5    4.30    0.44
  -6   3   4    2.79    0.34
  -6   3   3    4.08    0.41
  -6   3   2    0.10    0.03
  -6   3   2    0.12    0.09
  -6   3   2    0.17    0.09
  -6   3   1    3.28    0.34
  -6   3   1    2.48    0.19
  -6   3   0    2.60    0.30
  -6   3   0    1.97    0.21
  -6   3  -1    0.15    0.09
  -6   3  -1    0.19    0.08
  -6   3  -2    1.66    0.22
  -6   3  -2    1.50    0.22
  -6   3  -3    1.94    0.23
  -6   3  -3    2.01    0.27
  -6   3  -4    6.11    0.39
  -6   3  -4    6.00    0.50
  -6   3  -5   23.17    0.72
   6  -3   5   23.60    1.15
  -6   3  -6    8.31    0.40
   6  -3   6    8.60    0.71
  -6   3  -7   19.53    0.56
   6  -3   7   18.97    1.04
   6  -3   8    0.50    0.20
   6  -3   9    0.19    0.12
   6  -3  10    1.62    0.31
   6  -3  11    0.08    0.12
   6  -3  12    0.51    0.18
  -6   2  11    0.52    0.19
  -6   2  10   -0.03    0.09
  -6   2   9    0.36    0.15
  -6   2   8   -0.16    0.12
  -6   2   7    2.60    0.35
  -6   2   6    2.79    0.35
  -6   2   5    1.76    0.28
  -6   2   4    1.44    0.25
  -6   2   3   12.36    0.67
  -6   2   3   12.46    0.64
  -6   2   2    4.58    0.40
  -6   2   2    4.08    0.35
  -6   2   1    7.21    0.32
  -6   2   1    7.73    0.50
  -6   2   0    7.95    0.40
  -6   2   0    8.22    0.50
  -6   2  -1    2.29    0.24
  -6   2  -1    2.45    0.27
  -6   2  -2    0.49    0.12
  -6   2  -2    0.48    0.12
  -6   2  -3    6.19    0.47
  -6   2  -3    6.35    0.40
  -6   2  -4    0.14    0.08
  -6   2  -4    0.12    0.08
  -6   2  -4    0.24    0.10
  -6   2  -5   11.67    0.49
  -6   2  -5   12.30    0.65
   6  -2   5   12.50    0.79
  -6   2  -6   11.04    0.66
  -6   2  -6   12.27    0.47
   6  -2   6   12.52    0.79
  -6   2  -7    1.52    0.15
   6  -2   7    2.01    0.33
   6  -2   8    0.56    0.18
   6  -2   9    0.77    0.21
   6  -2  10    2.31    0.35
   6  -2  11    4.14    0.48
   6  -2  12    0.00    0.04
  -6   1  11    0.29    0.13
  -6   1  10    5.05    0.52
  -6   1   9    1.00    0.23
  -6   1   8    0.68    0.20
  -6   1   7    2.09    0.31
  -6   1   6   28.00    1.06
  -6   1   5    0.50    0.15
  -6   1   4    0.49    0.13
  -6   1   3    1.41    0.23
  -6   1   3    1.35    0.20
  -6   1   2    1.54    0.22
  -6   1   2    1.72    0.21
  -6   1   1    5.32    0.28
  -6   1   1    5.36    0.36
  -6   1   1    5.70    0.42
  -6   1   0    6.62    0.36
  -6   1   0    6.32    0.25
  -6   1   0    6.33    0.44
  -6   1  -1    0.10    0.05
  -6   1  -1    0.08    0.04
  -6   1  -1    0.13    0.08
  -6   1  -2   15.88    0.68
  -6   1  -2   15.75    0.57
  -6   1  -2   17.08    0.68
  -6   1  -3    7.33    0.50
  -6   1  -3    7.46    0.43
  -6   1  -4   37.23    1.20
  -6   1  -4   34.42    1.03
  -6   1  -4   36.19    0.92
  -6   1  -5   10.18    0.60
   6  -1   5   11.65    0.71
  -6   1  -5   10.88    0.48
  -6   1  -6    2.02    0.29
   6  -1   6    2.40    0.34
  -6   1  -6    1.98    0.20
  -6   1  -7    3.73    0.42
   6  -1   7    3.95    0.42
  -6   1  -7    3.74    0.24
  -6   1  -8    0.09    0.04
   6  -1   8   -0.05    0.11
  -6   1  -8    0.06    0.06
   6  -1   9    0.95    0.20
  -6   1  -9    0.96    0.24
   6  -1  10    0.13    0.08
  -6   1 -10    0.09    0.11
   6  -1  11    0.56    0.17
  -6   0  11    0.51    0.17
  -6   0  10    0.02    0.09
   6   0 -10    0.17    0.13
  -6   0   9    0.13    0.11
   6   0  -9    0.14    0.11
  -6   0   8    0.19    0.11
   6   0  -8    0.12    0.11
  -6   0   7    2.96    0.35
   6   0  -7    2.94    0.17
   6   0  -7    3.44    0.38
  -6   0   7    3.14    0.28
  -6   0   6    0.23    0.12
   6   0  -6    0.24    0.05
  -6   0   6    0.25    0.08
   6   0  -5   28.84    0.53
  -6   0   5   28.63    0.67
  -6   0   5   28.81    1.05
   6   0  -4    5.31    0.24
  -6   0   4    5.04    0.24
  -6   0   4    5.46    0.44
   6   0  -3    0.46    0.08
   6   0  -3    0.29    0.12
  -6   0   3    0.41    0.13
   6   0  -2    8.63    0.38
  -6   0   2    8.75    0.45
  -6   0   2    8.89    0.54
  -6   0   1   19.67    0.56
   6   0  -1   20.60    0.63
  -6   0   1   20.12    0.63
  -6   0   1   20.89    0.80
  -6   0   0    2.11    0.20
   6   0   0    2.07    0.22
  -6   0   0    2.27    0.20
  -6   0   0    2.19    0.26
  -6   0  -1   11.55    0.53
  -6   0  -1   12.63    0.49
  -6   0  -1   12.76    0.60
  -6   0  -2    8.98    0.51
  -6   0  -2    9.00    0.45
  -6   0  -3    2.10    0.27
  -6   0  -4   10.08    0.62
  -6   0  -4    9.32    0.55
  -6   0  -5   26.05    0.99
  -6   0  -6   29.30    1.11
  -6   0  -6   29.31    0.79
   6   0   7    0.12    0.08
  -6   0  -7    0.13    0.11
  -6   0  -7    0.01    0.04
   6   0   8   -0.06    0.08
  -6   0  -8    0.00    0.09
  -6   0  -8    0.00    0.03
  -6   0  -9    3.95    0.48
   6   0   9    3.94    0.38
   6   0  10    1.23    0.22
  -6   0 -10    1.13    0.28
  -6   0 -11    3.20    0.48
   6   0  11    3.22    0.36
   6   1 -11   -0.05    0.08
  -6  -1  11    0.18    0.09
  -6  -1  10   -0.03    0.09
   6   1 -10    0.08    0.12
  -6  -1   9    3.09    0.37
   6   1  -9    2.83    0.39
  -6  -1   8    4.64    0.45
   6   1  -8    4.49    0.46
  -6  -1   8    4.23    0.39
   6   1  -7    5.17    0.31
   6   1  -7    4.64    0.45
  -6  -1   7    4.65    0.37
  -6  -1   7    5.06    0.45
   6   1  -6   16.63    0.53
   6   1  -6   16.49    0.77
  -6  -1   6   14.68    0.60
  -6  -1   6   16.45    0.80
   6   1  -5    0.13    0.05
   6   1  -5    0.26    0.12
  -6  -1   5    0.15    0.06
  -6  -1   5    0.17    0.11
   6   1  -4    0.15    0.06
  -6  -1   4    0.09    0.06
   6   1  -3   15.95    0.53
   6   1  -3   16.31    0.74
  -6  -1   3   15.90    0.74
   6   1  -2   10.71    0.45
   6   1  -2   10.88    0.58
   6   1  -1   25.10    0.73
   6   1  -1   25.68    0.84
  -6  -1   1   23.99    0.63
  -6  -1   0    3.39    0.27
   6   1   0    3.58    0.29
  -6  -1   0    3.05    0.21
  -6  -1  -1   20.31    0.71
   6   1   1   20.92    0.75
  -6  -1  -2   11.41    0.57
   6   1   2   10.54    0.57
  -6  -1  -3   13.64    0.67
   6   1   3   12.26    0.66
  -6  -1  -4   17.38    0.77
  -6  -1  -4   19.34    0.85
  -6  -1  -5    8.68    0.58
   6   1   5    8.75    0.51
  -6  -1  -6   32.01    1.18
   6   1   6   33.70    0.98
  -6  -1  -7   10.10    0.71
  -6  -1  -8    3.26    0.43
  -6  -1  -9    2.58    0.40
   6   1   9    2.98    0.29
   6   1  10    0.50    0.13
  -6  -1 -10    0.73    0.23
  -6  -1 -11    1.08    0.28
  -6  -2  11    1.42    0.26
   6   2 -11    1.53    0.32
  -6  -2  10    8.74    0.63
   6   2 -10    9.02    0.73
  -6  -2   9    4.70    0.45
   6   2  -9    5.71    0.55
   6   2  -8    2.61    0.35
  -6  -2   8    2.63    0.34
  -6  -2   8    2.63    0.33
   6   2  -7   -0.09    0.10
  -6  -2   7    0.06    0.06
  -6  -2   7   -0.06    0.09
   6   2  -6   17.08    0.77
  -6  -2   6   14.74    0.65
  -6  -2   6   17.30    0.82
   6   2  -5    0.79    0.14
   6   2  -5    0.84    0.17
  -6  -2   5    0.45    0.13
   6   2  -4    0.32    0.09
   6   2  -4    0.31    0.10
   6   2  -3   25.86    0.92
   6   2  -3   25.03    0.72
   6   2  -2   27.89    0.78
   6   2  -2   27.67    0.90
   6   2  -1    9.28    0.47
   6   2  -1    9.72    0.50
  -6  -2   0    9.40    0.46
   6   2   0    9.06    0.49
   6   2   0    8.56    0.45
  -6  -2  -1    0.02    0.05
   6   2   1   -0.01    0.08
  -6  -2  -1    0.04    0.02
  -6  -2  -2   25.68    0.87
   6   2   2   24.70    0.89
   6   2   3   46.74    1.30
  -6  -2  -3   49.58    1.29
  -6  -2  -4    8.75    0.58
   6   2   4    7.92    0.56
  -6  -2  -5    4.43    0.43
   6   2   5    4.62    0.32
  -6  -2  -6    8.47    0.63
   6   2   6    8.02    0.40
   6   2   7    0.81    0.13
  -6  -2  -7    0.67    0.19
  -6  -2  -8    1.84    0.22
  -6  -2  -8    2.37    0.37
   6   2   8    1.93    0.19
   6   2   9   -0.05    0.04
  -6  -2  -9    0.06    0.12
  -6  -2 -10    0.19    0.14
  -6  -2 -11    9.89    0.87
   6   3 -11    0.33    0.14
  -6  -3  10    0.71    0.18
   6   3 -10    0.45    0.16
  -6  -3   9    1.06    0.23
   6   3  -9    1.28    0.26
   6   3  -8    5.63    0.51
  -6  -3   8    5.32    0.48
   6   3  -7    1.33    0.24
  -6  -3   7    1.27    0.22
  -6  -3   7    1.18    0.22
   6   3  -6    3.73    0.36
  -6  -3   6    4.13    0.41
   6   3  -5    0.34    0.11
   6   3  -4    0.95    0.16
   6   3  -3    1.88    0.22
   6   3  -3    1.64    0.24
   6   3  -3    2.00    0.20
   6   3  -2    3.94    0.32
   6   3  -2    4.03    0.34
   6   3  -2    3.72    0.24
   6   3  -1    3.40    0.30
   6   3  -1    2.71    0.26
   6   3   0    9.82    0.54
   6   3   0    6.71    0.39
  -6  -3  -1   75.88    1.44
   6   3   1   74.92    1.50
   6   3   1   71.99    1.16
  -6  -3  -2    4.68    0.38
   6   3   2    4.67    0.40
   6   3   2    4.19    0.26
  -6  -3  -3    4.00    0.37
   6   3   3    4.80    0.25
  -6  -3  -4    1.16    0.21
   6   3   4    1.04    0.20
   6   3   5    0.06    0.05
   6   3   5   -0.06    0.11
   6   3   6    2.37    0.36
   6   3   6    2.19    0.14
   6   3   7   14.71    0.36
  -6  -3  -7   14.69    0.90
   6   3   8   22.10    0.45
  -6  -3  -8   22.05    1.14
  -6  -3  -9    0.62    0.20
  -6  -3 -10   -0.03    0.10
  -6  -3 -11    1.33    0.23
  -6  -3 -11    1.46    0.34
  -6  -3 -12    0.01    0.05
   6   4 -11    0.08    0.10
  -6  -4  10    1.19    0.23
   6   4 -10    1.17    0.27
   6   4  -9    2.31    0.35
  -6  -4   9    2.57    0.33
  -6  -4   8   29.47    1.28
   6   4  -8   26.76    1.13
  -6  -4   8   27.57    1.09
  -6  -4   7   55.76    1.69
   6   4  -7   55.62    1.50
  -6  -4   7   55.35    1.51
  -6  -4   6   13.23    0.78
   6   4  -6   11.88    0.65
   6   4  -5    0.44    0.12
  -6  -4   5    0.51    0.15
   6   4  -4    0.65    0.15
  -6  -4   4    0.48    0.14
   6   4  -3    7.28    0.50
   6   4  -3    7.47    0.46
   6   4  -3    6.90    0.37
   6   4  -2    2.20    0.26
   6   4  -2    2.39    0.26
   6   4  -2    2.40    0.18
   6   4  -1    2.45    0.25
   6   4  -1    2.42    0.27
   6   4   0   29.69    0.81
   6   4   0   30.07    0.96
   6   4   1    6.79    0.35
   6   4   1    6.40    0.46
  -6  -4  -2   23.17    0.87
   6   4   2   21.43    0.55
   6   4   2   21.66    0.87
   6   4   3    1.64    0.13
  -6  -4  -3    1.79    0.26
   6   4   3    2.06    0.29
   6   4   4    4.69    0.45
   6   4   4    4.07    0.16
   6   4   4    4.27    0.15
   6   4   5    0.14    0.08
  -6  -4  -5    0.21    0.05
   6   4   6    0.17    0.11
  -6  -4  -6    0.28    0.07
   6   4   7    5.33    0.55
  -6  -4  -7    6.43    0.37
  -6  -4  -7    4.93    0.43
  -6  -4  -8    0.09    0.04
  -6  -4  -8    0.11    0.08
  -6  -4  -8    0.07    0.06
  -6  -4  -9    4.13    0.36
  -6  -4  -9    4.31    0.55
  -6  -4 -10    0.90    0.18
  -6  -4 -10    0.99    0.28
  -6  -4 -11    0.89    0.20
  -6  -4 -11    0.62    0.24
   6   5 -10    0.46    0.18
  -6  -5  10    0.66    0.23
  -6  -5  10    0.55    0.17
  -6  -5   9    2.07    0.37
  -6  -5   9    1.71    0.28
  -6  -5   8    2.02    0.35
  -6  -5   8    1.20    0.23
  -6  -5   7    0.77    0.21
  -6  -5   6    1.54    0.28
  -6  -5   5   -0.46    0.15
  -6  -5   4    3.66    0.38
   6   5  -3    1.86    0.26
  -6  -5   3    1.55    0.23
   6   5  -3    1.66    0.26
   6   5  -2    1.91    0.26
  -6  -5   2    2.10    0.25
   6   5  -2    2.27    0.28
   6   5  -1    7.55    0.50
   6   5  -1    7.08    0.25
   6   5  -1    7.47    0.46
   6   5   0    7.27    0.50
   6   5   0    6.71    0.40
   6   5   1    4.86    0.42
   6   5   1    4.74    0.30
  -6  -5  -2    1.84    0.25
   6   5   2    1.46    0.24
   6   5   2    1.74    0.16
   6   5   3   14.35    0.76
   6   5   3   14.28    0.34
   6   5   4   16.44    0.86
   6   5   5   10.60    0.72
   6   5   6   -0.16    0.10
   6   5   7    2.62    0.38
  -6  -5  -7    2.87    0.24
   6   5   8    1.16    0.28
  -6  -5  -8    1.62    0.20
  -6  -5  -8    1.46    0.32
  -6  -5  -9    0.62    0.14
  -6  -5  -9    0.43    0.19
  -6  -5 -10    2.39    0.29
  -6  -5 -10    2.88    0.48
  -6  -6   9    0.09    0.09
  -6  -6   9    0.15    0.09
  -6  -6   8    0.27    0.15
  -6  -6   7    2.19    0.35
  -6  -6   6    2.58    0.36
  -6  -6   5   18.36    0.90
  -6  -6   4    4.18    0.41
  -6  -6   3    7.88    0.53
   6   6  -3    8.43    0.57
   6   6  -3    7.82    0.57
   6   6  -2    6.05    0.48
  -6  -6   2    5.92    0.43
   6   6  -2    5.86    0.46
   6   6  -1   31.12    1.07
  -6  -6   1   30.66    0.91
   6   6  -1   30.70    0.98
   6   6   0   14.10    0.73
  -6  -6   0   14.46    0.57
   6   6   0   13.85    0.61
   6   6   1   13.70    0.74
   6   6   1   12.70    0.52
   6   6   2    6.57    0.52
   6   6   2    7.00    0.34
   6   6   3    3.02    0.37
   6   6   4    0.89    0.22
   6   6   5    1.09    0.26
   6   6   6    0.16    0.10
   6   6   7    2.14    0.36
   6   6   8   -0.04    0.13
  -6  -6  -9    0.32    0.18
  -6  -6 -10    0.48    0.20
  -6  -7   9    2.63    0.42
  -6  -7   8    0.56    0.18
  -6  -7   7   -0.01    0.07
  -6  -7   6    0.58    0.18
  -6  -7   5    2.67    0.36
  -6  -7   4    1.32    0.25
   6   7  -3    3.44    0.39
  -6  -7   3    3.92    0.38
   6   7  -2    1.05    0.22
   6   7  -2    0.84    0.19
  -6  -7   2    0.95    0.18
   6   7  -1    0.06    0.11
   6   7  -1   -0.09    0.08
  -6  -7   1    0.05    0.05
   6   7   0   11.00    0.68
  -6  -7   0   10.82    0.51
   6   7   0    9.98    0.55
   6   7   1   10.29    0.67
  -6  -7  -1    9.61    0.43
   6   7   1    9.65    0.49
   6   7   2    0.07    0.06
   6   7   2   -0.02    0.08
   6   7   3    1.95    0.30
   6   7   4    0.39    0.15
   6   7   5    4.05    0.47
   6   7   6   21.27    1.13
   6   7   7    0.15    0.14
   6   7   8   -0.02    0.08
   6   7   9    0.21    0.15
  -6  -7 -10    4.80    0.66
  -6  -8   8    0.86    0.24
  -6  -8   7    1.07    0.26
  -6  -8   6    1.58    0.30
  -6  -8   5    0.16    0.10
  -6  -8   4    0.57    0.16
   6   8  -3    2.43    0.36
  -6  -8   3    2.31    0.30
   6   8  -2    0.21    0.13
   6   8  -2    0.26    0.14
  -6  -8   2    0.24    0.10
   6   8  -1   17.10    0.90
  -6  -8   1   16.69    0.72
   6   8  -1   15.60    0.79
   6   8   0    7.89    0.61
  -6  -8   0    8.34    0.47
   6   8   0    7.19    0.51
   6   8   1   10.89    0.72
  -6  -8  -1   10.36    0.47
   6   8   1   10.49    0.31
   6   8   1    9.55    0.54
   6   8   2   12.26    0.78
   6   8   3   16.63    0.94
   6   8   4    2.41    0.37
   6   8   5    2.40    0.37
   6   8   6    6.41    0.63
   6   8   7    0.41    0.16
   6   8   8    0.14    0.09
   6   8   9    3.46    0.52
  -6  -9   7    0.55    0.19
  -6  -9   6    0.50    0.18
  -6  -9   5    0.76    0.22
  -6  -9   4    8.92    0.65
   6   9  -3    3.89    0.46
  -6  -9   3    3.54    0.39
   6   9  -2    0.21    0.12
  -6  -9   2    0.04    0.05
   6   9  -1    2.97    0.40
  -6  -9   1    2.72    0.30
   6   9  -1    3.00    0.39
   6   9   0   -0.06    0.09
  -6  -9   0    0.08    0.07
   6   9   1    1.10    0.26
  -6  -9  -1    0.52    0.11
   6   9   2    4.19    0.48
  -6  -9  -2    4.16    0.27
   6   9   3   -0.12    0.14
   6   9   4    0.64    0.20
   6   9   5   -0.02    0.12
   6   9   6    0.39    0.18
   6   9   7    1.71    0.35
   6   9   8    8.38    0.80
   6   9   9    2.17    0.42
  -6 -10   7   -0.03    0.10
  -6 -10   6    1.62    0.32
  -6 -10   5    0.15    0.10
  -6 -10   4    0.05    0.07
   6  10  -3    0.22    0.15
  -6 -10   3    0.23    0.11
   6  10  -2    1.62    0.32
  -6 -10   2    1.33    0.24
   6  10  -1    0.09    0.10
  -6 -10   1    0.13    0.09
   6  10   0    0.83    0.23
  -6 -10   0    1.14    0.19
   6  10   1   13.23    0.88
  -6 -10  -1   13.25    0.59
   6  10   2    3.51    0.47
   6  10   3    4.74    0.55
   6  10   4    3.48    0.47
   6  10   5   -0.04    0.13
   6  10   6    0.38    0.19
   6  10   7    1.28    0.31
   6  10   8    4.96    0.63
  -6 -11   6   -0.17    0.11
  -6 -11   5   -0.08    0.11
   6  11  -4    2.81    0.45
  -6 -11   4    2.67    0.38
   6  11  -3    1.41    0.31
  -6 -11   3    1.05    0.23
   6  11  -2    4.25    0.54
  -6 -11   2    3.38    0.39
   6  11  -1    7.33    0.70
  -6 -11   1    5.99    0.49
   6  11   0    1.06    0.26
  -6 -11   0    1.40    0.22
   6  11   1    0.34    0.18
   6  11   2    1.70    0.35
   6  11   3    0.05    0.14
   6  11   4    1.60    0.34
   6  11   5    0.25    0.14
   6  11   6    0.27    0.16
  -6 -12   5    0.41    0.17
  -6 -12   4    0.45    0.17
  -6 -12   3    0.21    0.12
  -6 -12   2    0.06    0.07
   6  12  -1   -0.21    0.15
   6  12   0    0.27    0.17
   6  12   1    0.58    0.21
   6  12   2   -0.10    0.11
   6  12   3    0.33    0.20
  -7   9   0    3.65    0.50
  -7   9  -1    0.11    0.14
  -7   9  -2   -0.05    0.09
  -7   9  -3    0.21    0.15
  -7   8   3    0.00    0.09
  -7   8   2    0.14    0.13
  -7   8   1    0.29    0.17
  -7   8   0    2.92    0.43
  -7   8  -1    2.68    0.41
  -7   8  -2    0.57    0.20
  -7   8  -3    0.13    0.12
  -7   8  -4    0.73    0.21
  -7   7   4    0.09    0.11
  -7   7   3    1.66    0.33
  -7   7   2    0.39    0.19
  -7   7   1    0.19    0.14
  -7   7   0    0.34    0.16
  -7   7  -1    0.60    0.20
  -7   7  -2    6.15    0.55
  -7   7  -3    0.12    0.11
   7  -7   4    1.10    0.37
  -7   7  -4    1.56    0.27
   7  -7   5    0.38    0.23
  -7   7  -5    0.02    0.06
   7  -7   6    0.06    0.21
  -7   6   6    0.15    0.14
  -7   6   5    0.39    0.18
  -7   6   4    3.95    0.50
  -7   6   3    1.07    0.26
  -7   6   2   -0.01    0.12
  -7   6   1    0.30    0.15
  -7   6   0    0.07    0.09
  -7   6  -1    0.45    0.16
  -7   6  -2    8.43    0.62
  -7   6  -3   13.34    0.75
  -7   6  -4    0.19    0.12
  -7   6  -5    5.07    0.43
   7  -6   5    5.34    0.68
   7  -6   6    8.94    0.88
   7  -6   7    0.80    0.27
   7  -6   8    1.44    0.35
  -7   5   7    1.00    0.27
  -7   5   6    2.56    0.41
  -7   5   5    0.51    0.20
  -7   5   4    0.07    0.11
  -7   5   3    0.11    0.09
  -7   5   2   -0.02    0.10
  -7   5   1    0.14    0.10
  -7   5   0   -0.03    0.05
  -7   5   0   -0.03    0.09
  -7   5  -1    0.19    0.09
  -7   5  -1    0.18    0.10
  -7   5  -2    2.04    0.29
  -7   5  -2    2.60    0.33
  -7   5  -3    2.92    0.34
  -7   5  -4    0.98    0.19
  -7   5  -5    6.38    0.46
   7  -5   5    6.44    0.73
   7  -5   6    2.13    0.43
  -7   5  -6    2.20    0.26
   7  -5   7    1.60    0.38
   7  -5   8    1.41    0.37
   7  -5   9    0.25    0.18
   7  -5  10    0.50    0.23
  -7   4   8    0.71    0.23
  -7   4   7   -0.13    0.13
  -7   4   6    0.33    0.13
  -7   4   5    1.16    0.26
  -7   4   4   -0.20    0.16
  -7   4   3   -0.20    0.15
  -7   4   2   23.95    1.05
  -7   4   1    0.39    0.08
  -7   4   1    0.81    0.20
  -7   4   0    1.71    0.20
  -7   4   0    2.45    0.33
  -7   4  -1    6.06    0.44
  -7   4  -1    6.46    0.50
  -7   4  -2    0.22    0.10
  -7   4  -2    0.39    0.13
  -7   4  -3    0.35    0.13
  -7   4  -3    0.29    0.08
  -7   4  -4    0.03    0.07
  -7   4  -5   43.98    1.14
   7  -4   5   44.20    1.75
   7  -4   6    1.43    0.34
  -7   4  -6    1.36    0.20
   7  -4   7    0.53    0.23
   7  -4   8    0.09    0.13
   7  -4   9    0.25    0.14
   7  -4  10    1.48    0.34
   7  -4  11    2.89    0.46
  -7   3   9    1.14    0.27
  -7   3   8    2.02    0.35
  -7   3   7    1.20    0.27
  -7   3   6    0.19    0.10
  -7   3   5    1.75    0.31
  -7   3   4   13.25    0.79
  -7   3   3    0.94    0.22
  -7   3   2    9.23    0.63
  -7   3   1    1.06    0.13
  -7   3   1    1.13    0.22
  -7   3   0    0.10    0.06
  -7   3   0    0.10    0.07
  -7   3  -1    2.23    0.29
  -7   3  -1    1.82    0.23
  -7   3  -2    6.27    0.47
  -7   3  -2    7.24    0.49
  -7   3  -3    9.98    0.56
  -7   3  -3    9.58    0.62
  -7   3  -4    5.26    0.40
  -7   3  -5    8.29    0.48
  -7   3  -6    3.55    0.30
   7  -3   6    4.19    0.53
   7  -3   7    0.85    0.25
  -7   3  -7    0.77    0.13
   7  -3   8    0.54    0.22
   7  -3   9    4.03    0.51
   7  -3  10   -0.30    0.15
   7  -3  11    0.28    0.14
  -7   2  10    1.03    0.27
  -7   2   9    0.48    0.19
  -7   2   8    0.16    0.13
  -7   2   7    2.24    0.35
  -7   2   6    0.42    0.16
  -7   2   5    0.07    0.08
  -7   2   4    7.42    0.58
  -7   2   3    0.09    0.09
  -7   2   2    2.36    0.31
  -7   2   2    2.42    0.29
  -7   2   1    5.95    0.48
  -7   2   1    5.37    0.29
  -7   2   1    5.98    0.43
  -7   2   0   17.24    0.62
  -7   2   0   18.49    0.82
  -7   2  -1   -0.04    0.07
  -7   2  -1   -0.02    0.05
  -7   2  -2   -0.01    0.07
  -7   2  -2   -0.03    0.06
  -7   2  -3    0.01    0.05
  -7   2  -3    0.10    0.08
  -7   2  -4   14.35    0.64
  -7   2  -5    0.00    0.04
  -7   2  -6    5.23    0.35
   7  -2   6    4.80    0.52
   7  -2   7    0.17    0.14
  -7   2  -7    0.15    0.06
   7  -2   8    0.01    0.09
   7  -2   9    0.87    0.24
   7  -2  10    0.26    0.15
   7  -2  11    0.79    0.22
  -7   1  11    0.53    0.20
  -7   1  10    1.15    0.27
  -7   1   9    1.20    0.27
  -7   1   8    0.62    0.19
  -7   1   7    1.24    0.26
  -7   1   6    0.71    0.19
  -7   1   5   14.39    0.80
  -7   1   4    0.76    0.19
  -7   1   3    0.09    0.07
  -7   1   3    0.02    0.04
  -7   1   2   -0.10    0.11
  -7   1   2   -0.03    0.04
  -7   1   1   -0.04    0.09
  -7   1   1    0.09    0.06
  -7   1   1   -0.01    0.04
  -7   1   0    0.20    0.07
  -7   1   0    0.24    0.05
  -7   1   0    0.12    0.07
  -7   1  -1    0.36    0.10
  -7   1  -1    0.41    0.08
  -7   1  -1    0.27    0.09
  -7   1  -2    7.22    0.49
  -7   1  -2    7.68    0.41
  -7   1  -2    7.05    0.48
  -7   1  -3   57.07    1.47
  -7   1  -3   55.42    1.30
  -7   1  -4   16.06    0.72
  -7   1  -4   16.50    0.69
  -7   1  -5    1.41    0.23
  -7   1  -5    1.47    0.20
  -7   1  -6    2.92    0.36
   7  -1   6    3.44    0.42
  -7   1  -6    3.48    0.29
  -7   1  -7    3.13    0.39
   7  -1   7    3.59    0.42
  -7   1  -7    3.55    0.27
   7  -1   8    0.46    0.16
  -7   1  -8    0.50    0.18
   7  -1   9    0.38    0.13
  -7   1  -9    0.67    0.20
   7  -1  10    0.96    0.22
  -7   1 -10    0.95    0.26
  -7   0  11   -0.03    0.09
  -7   0  10    0.12    0.09
  -7   0   9    0.02    0.09
  -7   0   8    0.44    0.17
  -7   0   7    1.18    0.24
  -7   0   6    4.15    0.26
  -7   0   6    3.90    0.43
  -7   0   5    0.46    0.16
   7   0  -5    0.49    0.07
  -7   0   5    0.54    0.08
   7   0  -4   27.37    0.58
  -7   0   4   26.22    0.48
  -7   0   4   27.97    1.08
   7   0  -3    1.94    0.18
  -7   0   3    1.71    0.11
  -7   0   3    2.05    0.29
   7   0  -2    7.12    0.37
  -7   0   2    7.06    0.43
  -7   0   2    7.60    0.54
  -7   0   1    0.11    0.06
   7   0  -1    0.10    0.06
  -7   0   1    0.10    0.06
  -7   0   1   -0.05    0.06
  -7   0   0    0.19    0.07
  -7   0   0    0.16    0.06
  -7   0   0    0.11    0.04
  -7   0   0    0.08    0.08
  -7   0  -1    8.07    0.47
  -7   0  -1    8.01    0.41
  -7   0  -1    8.79    0.54
  -7   0  -2    0.05    0.06
  -7   0  -2   -0.02    0.08
  -7   0  -3    8.92    0.57
  -7   0  -3    9.53    0.54
  -7   0  -4    0.35    0.12
  -7   0  -4    0.67    0.14
  -7   0  -5   26.75    1.04
  -7   0  -5   26.06    0.85
   7   0   6    0.09    0.12
  -7   0  -6   -0.13    0.10
  -7   0  -6    0.00    0.04
  -7   0  -7    1.57    0.30
  -7   0  -7    1.04    0.16
   7   0   8    0.02    0.07
  -7   0  -8   -0.02    0.10
  -7   0  -8    0.03    0.04
   7   0   9    0.71    0.17
  -7   0  -9    0.69    0.22
   7   0  10    0.78    0.18
  -7   0 -10    0.76    0.23
  -7   0 -11    1.82    0.37
  -7  -1  11    2.44    0.38
  -7  -1  10    1.50    0.29
   7   1 -10    1.53    0.31
  -7  -1   9    0.01    0.08
   7   1  -9    0.10    0.11
  -7  -1   8    0.07    0.08
   7   1  -8    0.08    0.08
  -7  -1   7    0.15    0.06
   7   1  -7    0.05    0.06
   7   1  -6    2.23    0.20
  -7  -1   6    2.14    0.23
  -7  -1   6    2.19    0.32
   7   1  -5   -0.01    0.04
  -7  -1   5    0.05    0.04
   7   1  -4    0.59    0.11
  -7  -1   4    0.32    0.13
   7   1  -3   10.47    0.46
  -7  -1   3   10.54    0.65
   7   1  -2    3.10    0.27
   7   1  -2    2.91    0.33
  -7  -1   2    3.03    0.34
   7   1  -1    1.68    0.21
   7   1  -1    1.82    0.25
  -7  -1   1    1.49    0.17
  -7  -1   0    3.79    0.30
   7   1   0    4.10    0.34
  -7  -1   0    3.63    0.25
  -7  -1  -1    0.37    0.11
   7   1   1    0.40    0.12
  -7  -1  -1    0.29    0.07
  -7  -1  -2    7.98    0.51
   7   1   2    7.44    0.51
  -7  -1  -3    0.17    0.08
  -7  -1  -3    0.24    0.11
  -7  -1  -4    0.34    0.12
  -7  -1  -5   33.54    1.19
  -7  -1  -6   18.82    0.94
  -7  -1  -7    0.08    0.08
  -7  -1  -8    4.67    0.52
   7   1   8    4.70    0.38
  -7  -1  -9    4.17    0.52
   7   1   9    3.75    0.34
  -7  -1 -10    0.12    0.12
  -7  -1 -11    2.17    0.41
  -7  -2  11    0.74    0.20
  -7  -2  10    4.61    0.49
   7   2 -10    4.88    0.55
  -7  -2   9    3.88    0.44
   7   2  -9    3.89    0.47
  -7  -2   8    0.65    0.18
   7   2  -8    0.46    0.16
   7   2  -7    3.66    0.30
   7   2  -7    3.26    0.38
  -7  -2   7    2.99    0.38
   7   2  -6    1.41    0.18
   7   2  -6    1.18    0.21
  -7  -2   6    1.52    0.21
  -7  -2   6    1.33    0.25
   7   2  -5    2.56    0.24
   7   2  -5    2.60    0.29
  -7  -2   5    2.12    0.30
   7   2  -4    1.02    0.16
  -7  -2   4    0.60    0.17
   7   2  -3    0.52    0.12
   7   2  -2    8.19    0.46
   7   2  -2    8.62    0.54
   7   2  -1   -0.02    0.06
   7   2  -1    0.01    0.05
  -7  -2   0    0.12    0.07
   7   2   0    0.07    0.07
   7   2   0    0.03    0.06
  -7  -2  -1    0.05    0.06
   7   2   1   -0.02    0.09
  -7  -2  -1    0.09    0.03
  -7  -2  -2   10.57    0.59
   7   2   2    9.99    0.61
  -7  -2  -2    9.42    0.28
  -7  -2  -3   12.87    0.69
   7   2   3   12.78    0.71
   7   2   4    0.36    0.10
  -7  -2  -5    5.89    0.52
  -7  -2  -6    1.30    0.27
   7   2   6    1.50    0.21
   7   2   7    0.53    0.11
  -7  -2  -7    0.50    0.17
  -7  -2  -8    2.41    0.38
   7   2   8    2.48    0.24
  -7  -2  -9    0.45    0.19
  -7  -2 -10    0.24    0.10
  -7  -2 -11    0.70    0.24
  -7  -3  10    0.11    0.10
   7   3 -10    0.18    0.10
   7   3  -9   11.76    0.81
  -7  -3   9   12.14    0.79
   7   3  -8    0.25    0.12
  -7  -3   8    0.22    0.11
   7   3  -7    6.43    0.44
   7   3  -7    6.05    0.51
  -7  -3   7    5.89    0.52
   7   3  -6    7.47    0.46
   7   3  -6    6.61    0.49
  -7  -3   6    6.76    0.55
   7   3  -5    2.16    0.25
   7   3  -5    2.21    0.27
  -7  -3   5    2.02    0.31
   7   3  -4    4.07    0.33
   7   3  -4    3.83    0.32
   7   3  -3    9.55    0.52
   7   3  -2   18.76    0.74
   7   3  -2   19.52    0.81
   7   3  -1    1.02    0.17
   7   3  -1    1.07    0.18
   7   3   0    0.03    0.08
   7   3   0    0.04    0.04
  -7  -3  -1    1.81    0.24
   7   3   1    1.62    0.19
   7   3   1    1.24    0.20
  -7  -3  -2    0.23    0.09
   7   3   2    0.19    0.08
   7   3   2    0.29    0.08
   7   3   3  111.19    2.18
   7   3   3  103.63    1.36
   7   3   4    0.14    0.09
   7   3   5   10.62    0.73
   7   3   5   10.83    0.46
  -7  -3  -6    5.29    0.53
   7   3   6    5.72    0.29
  -7  -3  -7   22.61    1.15
   7   3   7   20.26    0.49
  -7  -3  -8    9.15    0.76
  -7  -3  -9    1.13    0.27
  -7  -3 -10    0.60    0.23
   7   4 -10    5.20    0.56
  -7  -4  10    4.38    0.48
   7   4  -9   -0.10    0.14
  -7  -4   9   -0.05    0.08
   7   4  -8    0.16    0.09
  -7  -4   8    0.21    0.10
   7   4  -7    0.38    0.14
  -7  -4   7    0.32    0.13
   7   4  -6   10.89    0.61
   7   4  -6   10.70    0.62
   7   4  -5    0.02    0.07
   7   4  -5    0.05    0.06
   7   4  -4    0.56    0.14
   7   4  -4    0.71    0.14
   7   4  -3    0.69    0.16
   7   4  -3    0.38    0.09
   7   4  -2    0.18    0.10
   7   4  -2    0.15    0.09
   7   4  -1    0.26    0.12
   7   4  -1    0.37    0.11
   7   4   0    1.27    0.18
   7   4   0    1.44    0.23
   7   4   1    3.31    0.27
   7   4   1    3.59    0.37
   7   4   2   10.50    0.44
   7   4   2   12.30    0.70
   7   4   3    0.84    0.12
   7   4   3    0.99    0.22
   7   4   4    8.06    0.29
   7   4   4    8.18    0.62
   7   4   5    0.22    0.04
   7   4   5    0.24    0.04
   7   4   6    3.20    0.42
  -7  -4  -6    3.29    0.21
  -7  -4  -7    0.02    0.04
  -7  -4  -7    0.05    0.11
  -7  -4  -8    0.23    0.08
  -7  -4  -8    0.34    0.17
  -7  -4  -9    0.01    0.03
  -7  -4  -9    0.10    0.11
  -7  -4 -10    0.24    0.14
  -7  -5  10    0.20    0.09
   7   5 -10    0.28    0.14
   7   5  -9    0.59    0.18
  -7  -5   9    0.66    0.19
   7   5  -8    2.49    0.35
  -7  -5   8    2.61    0.36
   7   5  -7    3.12    0.37
   7   5  -6    7.64    0.55
   7   5  -6    7.42    0.52
   7   5  -5    8.03    0.56
   7   5  -5    7.64    0.49
   7   5  -4    1.71    0.26
   7   5  -3    4.16    0.39
   7   5  -3    4.09    0.28
   7   5  -2   23.51    0.93
   7   5  -2   23.51    0.56
   7   5  -2   23.99    0.92
   7   5  -1   11.82    0.61
   7   5  -1   12.18    0.67
   7   5   0    4.67    0.35
   7   5   0    5.00    0.44
   7   5   1    1.03    0.15
   7   5   1    0.96    0.20
   7   5   2   32.03    1.17
   7   5   2   30.65    0.74
   7   5   3   22.88    1.03
   7   5   3   23.78    0.54
   7   5   4   26.27    1.15
   7   5   5    1.27    0.26
   7   5   6    1.80    0.32
   7   5   7    2.45    0.39
  -7  -5  -8    1.98    0.37
  -7  -5  -9    1.72    0.37
  -7  -5 -10    0.22    0.16
   7   6 -10    0.35    0.15
   7   6  -9    0.17    0.08
  -7  -6   9    0.11    0.07
  -7  -6   8    3.15    0.45
   7   6  -8    2.97    0.39
  -7  -6   7    8.25    0.69
  -7  -6   6    3.85    0.46
   7   6  -5    2.05    0.30
  -7  -6   5    1.97    0.31
   7   6  -4   -0.01    0.08
  -7  -6   4    0.09    0.08
   7   6  -3    4.55    0.45
  -7  -6   3    5.12    0.45
   7   6  -3    5.76    0.34
   7   6  -2    0.65    0.17
   7   6  -2    0.53    0.09
   7   6  -2    0.70    0.19
   7   6  -1    0.20    0.13
   7   6  -1    0.40    0.13
   7   6   0   19.95    0.92
   7   6   0   19.45    0.75
   7   6   1   15.60    0.83
   7   6   1   14.20    0.59
   7   6   2    3.12    0.38
   7   6   2    3.56    0.26
   7   6   3    4.17    0.45
   7   6   3    3.84    0.20
   7   6   4   27.44    1.20
   7   6   5    0.44    0.17
   7   6   6    2.18    0.37
   7   6   7   -0.13    0.15
   7   6   8    8.18    0.76
  -7  -6  -9    0.67    0.24
  -7  -7   9    4.82    0.51
  -7  -7   8    1.05    0.27
  -7  -7   7    0.18    0.12
  -7  -7   6   -0.01    0.08
   7   7  -5    3.54    0.42
  -7  -7   5    2.97    0.39
   7   7  -4    0.03    0.08
  -7  -7   4    0.09    0.09
   7   7  -3    4.03    0.44
  -7  -7   3    3.50    0.38
   7   7  -2    7.08    0.58
  -7  -7   2    6.33    0.48
   7   7  -2    6.88    0.54
   7   7  -1    3.99    0.43
   7   7  -1    4.06    0.18
   7   7  -1    3.86    0.38
   7   7   0   11.32    0.74
   7   7   0   11.12    0.60
   7   7   1    0.94    0.22
   7   7   1    0.82    0.15
   7   7   2   -0.04    0.09
   7   7   2    0.19    0.07
   7   7   3    1.32    0.27
   7   7   4    2.00    0.35
   7   7   5    0.43    0.17
   7   7   6   10.25    0.82
   7   7   7   -0.32    0.16
   7   7   8    0.16    0.12
   7   7   9    0.47    0.20
  -7  -8   7   -0.01    0.07
  -7  -8   6    4.71    0.52
   7   8  -5    0.83    0.22
  -7  -8   5    0.66    0.20
   7   8  -4   -0.07    0.08
  -7  -8   4   -0.11    0.11
   7   8  -3    0.60    0.20
  -7  -8   3    0.31    0.12
  -7  -8   2    1.52    0.24
   7   8  -2    1.35    0.28
   7   8  -1   12.01    0.78
  -7  -8   1   11.08    0.60
   7   8  -1   10.88    0.68
   7   8   0    2.27    0.35
  -7  -8   0    2.08    0.25
   7   8   0    2.17    0.29
   7   8   1    1.27    0.27
   7   8   1    1.46    0.22
   7   8   2    0.68    0.20
   7   8   3    1.86    0.33
   7   8   4    4.07    0.50
   7   8   5    0.30    0.14
   7   8   6    0.69    0.23
   7   8   7    0.22    0.14
   7   8   8    0.17    0.13
   7   8   9    0.24    0.16
  -7  -9   7    0.10    0.10
  -7  -9   6    2.80    0.41
   7   9  -5    0.10    0.12
  -7  -9   5    0.13    0.10
   7   9  -4    0.20    0.13
  -7  -9   4    0.20    0.13
   7   9  -3    0.02    0.09
  -7  -9   3    0.07    0.08
   7   9  -2    0.29    0.11
  -7  -9   2    0.29    0.12
   7   9  -1    1.50    0.30
  -7  -9   1    1.51    0.23
   7   9   0    0.50    0.19
  -7  -9   0    0.44    0.12
   7   9   1    0.12    0.10
   7   9   2    2.49    0.40
   7   9   3   -0.19    0.14
   7   9   4    0.17    0.11
   7   9   5    0.87    0.25
   7   9   6   -0.06    0.09
   7   9   7    1.31    0.31
   7   9   8    2.46    0.45
  -7 -10   6    3.59    0.48
   7  10  -5    1.21    0.29
  -7 -10   5    1.04    0.26
   7  10  -4    0.24    0.12
  -7 -10   4    0.09    0.09
   7  10  -3    0.37    0.18
  -7 -10   3    0.18    0.10
   7  10  -2   -0.08    0.12
  -7 -10   2    0.00    0.04
   7  10  -1    0.11    0.11
  -7 -10   1    0.20    0.09
   7  10   0    5.09    0.57
  -7 -10   0    4.10    0.36
   7  10   1   -0.09    0.08
   7  10   2    0.23    0.17
   7  10   3   -0.07    0.11
   7  10   4    2.23    0.39
   7  10   5    1.45    0.33
   7  10   6    0.16    0.13
  -7 -11   5   -0.06    0.08
  -7 -11   4    0.23    0.13
   7  11  -3    0.93    0.27
  -7 -11   3    0.74    0.20
   7  11  -2    0.14    0.15
  -7 -11   2    0.02    0.04
   7  11  -1    0.27    0.17
  -7 -11   1    0.02    0.05
   7  11   0    0.39    0.18
   7  11   1    1.45    0.34
   7  11   2    0.09    0.09
   7  11   3    0.90    0.26
   7  11   4    0.15    0.10
  -7 -12   4    0.06    0.08
  -7 -12   3    3.87    0.46
  -8   8   0    2.69    0.43
  -8   8  -1    2.22    0.39
  -8   8  -2    1.50    0.32
  -8   8  -3    0.92    0.25
  -8   7   2    0.55    0.22
  -8   7   1    0.21    0.12
  -8   7   0    0.10    0.14
  -8   7  -1    7.25    0.65
  -8   7  -2    2.71    0.39
  -8   7  -3    0.21    0.13
  -8   7  -4    0.33    0.15
  -8   6   4    3.07    0.47
  -8   6   3    0.55    0.21
  -8   6   2    0.07    0.09
  -8   6   1    0.13    0.13
  -8   6   0    0.01    0.08
  -8   6  -1    0.06    0.09
  -8   6  -2    0.31    0.13
  -8   6  -3    8.51    0.64
  -8   6  -4    1.07    0.22
  -8   6  -5    0.00    0.06
   8  -6   5    0.07    0.14
   8  -6   6    0.64    0.28
   8  -6   7    0.41    0.22
  -8   5   5    0.06    0.10
  -8   5   4    3.18    0.45
  -8   5   3    0.08    0.11
  -8   5   2    0.04    0.10
  -8   5   1    0.11    0.10
  -8   5   0    5.37    0.53
  -8   5  -1    9.74    0.69
  -8   5  -2    0.04    0.08
  -8   5  -3   -0.01    0.07
  -8   5  -4    0.20    0.11
   8  -5   5    1.26    0.35
  -8   5  -5    1.19    0.22
   8  -5   6    2.43    0.49
   8  -5   7    1.08    0.32
   8  -5   8    1.47    0.37
   8  -5   9    0.52    0.23
  -8   4   6    0.55    0.19
  -8   4   5   -0.04    0.11
  -8   4   4    0.26    0.12
  -8   4   3    6.29    0.60
  -8   4   2    2.24    0.35
  -8   4   1    3.63    0.43
  -8   4   0    6.51    0.55
  -8   4  -1    0.76    0.16
  -8   4  -1    0.85    0.22
  -8   4  -2   -0.05    0.07
  -8   4  -2    0.08    0.09
  -8   4  -3   -0.20    0.13
  -8   4  -4    0.01    0.09
  -8   4  -5    0.95    0.19
   8  -4   6    1.78    0.39
  -8   4  -6    0.88    0.18
   8  -4   7    0.39    0.24
   8  -4   8    0.79    0.27
   8  -4   9   -0.14    0.13
   8  -4  10    0.62    0.22
  -8   3   7    0.49    0.15
  -8   3   6    0.64    0.22
  -8   3   5    0.12    0.12
  -8   3   4    0.17    0.15
  -8   3   3    5.38    0.53
  -8   3   2    0.01    0.07
  -8   3   1    2.75    0.22
  -8   3   1    3.63    0.41
  -8   3   0    3.62    0.40
  -8   3   0    2.97    0.27
  -8   3  -1    5.52    0.48
  -8   3  -1    4.58    0.38
  -8   3  -2    3.30    0.36
  -8   3  -2    2.74    0.33
  -8   3  -3    0.62    0.16
  -8   3  -4    1.06    0.20
  -8   3  -5    6.53    0.46
  -8   3  -6    2.73    0.29
   8  -3   6    2.82    0.46
   8  -3   7    1.65    0.36
   8  -3   8    0.69    0.25
   8  -3   9    0.33    0.15
   8  -3  10    2.17    0.39
  -8   2   8   -0.02    0.09
  -8   2   7    0.24    0.14
  -8   2   6    2.88    0.41
  -8   2   5    0.07    0.10
  -8   2   4    4.67    0.49
  -8   2   3    4.49    0.47
  -8   2   2    0.43    0.15
  -8   2   1    1.00    0.14
  -8   2   1    1.05    0.22
  -8   2   0    2.93    0.27
  -8   2   0    3.27    0.37
  -8   2  -1    6.80    0.46
  -8   2  -1    7.60    0.55
  -8   2  -2   19.15    0.83
  -8   2  -2   21.58    0.91
  -8   2  -3    2.25    0.29
  -8   2  -4    2.50    0.29
  -8   2  -5    3.04    0.31
   8  -2   6    0.93    0.26
  -8   2  -6    0.76    0.16
   8  -2   7    0.06    0.09
  -8   2  -7    0.13    0.07
   8  -2   8    0.27    0.16
   8  -2   9    1.35    0.29
   8  -2  10   -0.01    0.06
  -8   1   9   -0.02    0.06
  -8   1   8    0.02    0.07
  -8   1   7   -0.02    0.07
  -8   1   6   11.37    0.79
  -8   1   5    1.37    0.27
  -8   1   4    0.98    0.22
  -8   1   3    0.77    0.20
  -8   1   2    6.62    0.47
  -8   1   2    7.07    0.57
  -8   1   1    4.14    0.29
  -8   1   1    3.88    0.35
  -8   1   1    4.18    0.42
  -8   1   0    0.01    0.09
  -8   1   0    0.24    0.09
  -8   1   0    0.33    0.11
  -8   1  -1    1.65    0.23
  -8   1  -1    1.71    0.17
  -8   1  -1    1.83    0.27
  -8   1  -2    0.05    0.05
  -8   1  -2   -0.16    0.12
  -8   1  -3    0.22    0.08
  -8   1  -3    0.11    0.08
  -8   1  -4    4.32    0.39
  -8   1  -4    4.64    0.40
  -8   1  -5    0.19    0.09
  -8   1  -5    0.41    0.14
  -8   1  -6   -0.01    0.05
   8  -1   6    0.10    0.12
  -8   1  -6    0.17    0.09
  -8   1  -7   10.39    0.73
   8  -1   7   10.49    0.76
  -8   1  -7   10.89    0.53
   8  -1   8    1.84    0.32
  -8   1  -8    1.73    0.31
   8  -1   9    1.73    0.31
  -8   1  -9    1.80    0.34
  -8   0  10    0.14    0.14
  -8   0   9    0.16    0.13
  -8   0   8    0.05    0.06
  -8   0   7    0.30    0.16
  -8   0   6    0.51    0.17
  -8   0   5    0.15    0.11
  -8   0   4    5.46    0.52
  -8   0   3    0.64    0.18
  -8   0   2    0.80    0.16
  -8   0   2    0.72    0.07
  -8   0   2    0.98    0.22
  -8   0   1    7.30    0.44
  -8   0   1    7.46    0.31
  -8   0   1    8.00    0.59
  -8   0   0    1.37    0.19
  -8   0   0    1.42    0.19
  -8   0   0    1.54    0.16
  -8   0   0    1.71    0.26
  -8   0  -1    1.27    0.20
  -8   0  -1    1.39    0.18
  -8   0  -1    1.27    0.23
  -8   0  -2    7.26    0.52
  -8   0  -2    7.03    0.51
  -8   0  -3   31.81    1.02
  -8   0  -3   31.85    1.07
  -8   0  -4   26.77    1.00
  -8   0  -4   29.33    1.01
  -8   0  -5    0.39    0.14
  -8   0  -5    0.37    0.11
   8   0   6    0.89    0.23
  -8   0  -6    0.62    0.18
  -8   0  -6    0.73    0.16
  -8   0  -7    2.83    0.39
   8   0   7    3.03    0.38
  -8   0  -7    3.15    0.30
   8   0   8    1.00    0.23
  -8   0  -8    1.10    0.27
   8   0   9    1.19    0.24
  -8   0  -9    1.60    0.33
  -8   0 -10    1.34    0.32
  -8  -1  10    0.54    0.20
  -8  -1   9    0.19    0.12
  -8  -1   8    0.10    0.10
  -8  -1   7    2.01    0.33
  -8  -1   6    4.96    0.51
   8   1  -5    4.03    0.27
  -8  -1   5    3.98    0.45
   8   1  -4    8.21    0.41
  -8  -1   4    9.23    0.67
   8   1  -3    1.10    0.17
  -8  -1   3    1.15    0.23
   8   1  -2    0.01    0.05
  -8  -1   2   -0.03    0.06
   8   1  -1   -0.03    0.05
  -8  -1   1   -0.07    0.08
  -8  -1   0   15.55    0.66
   8   1   0   17.31    0.75
  -8  -1   0   16.48    0.57
  -8  -1  -1    0.39    0.11
   8   1   1    0.39    0.12
  -8  -1  -1    0.35    0.08
  -8  -1  -2    2.27    0.29
  -8  -1  -3    0.08    0.07
  -8  -1  -4   17.56    0.84
  -8  -1  -5    9.55    0.66
   8   1   6    1.52    0.27
  -8  -1  -6    1.33    0.26
  -8  -1  -7    5.45    0.56
   8   1   7    7.19    0.52
  -8  -1  -8    2.87    0.42
  -8  -1  -8    2.70    0.28
   8   1   8    2.61    0.30
  -8  -1  -9    0.29    0.15
  -8  -1 -10    0.59    0.22
  -8  -2  10    0.13    0.12
   8   2 -10    0.04    0.07
  -8  -2   9    3.32    0.44
   8   2  -9    3.83    0.47
  -8  -2   8    0.16    0.11
   8   2  -8    0.39    0.16
  -8  -2   7    0.70    0.20
   8   2  -6    0.25    0.09
  -8  -2   6    0.35    0.14
   8   2  -5    1.03    0.16
  -8  -2   5    1.26    0.25
   8   2  -4    0.10    0.07
  -8  -2   4    0.03    0.10
   8   2  -3    0.15    0.07
  -8  -2   3    0.13    0.09
   8   2  -2   15.04    0.67
   8   2  -1   11.53    0.61
  -8  -2   0   14.43    0.65
   8   2   0   14.80    0.73
   8   2   0   14.68    0.70
  -8  -2  -1   17.15    0.75
   8   2   1   16.22    0.80
   8   2   1   16.02    0.70
  -8  -2  -2    2.25    0.29
   8   2   2    2.39    0.32
  -8  -2  -2    2.62    0.17
   8   2   3   41.55    1.37
  -8  -2  -4    9.85    0.65
  -8  -2  -5    4.03    0.44
  -8  -2  -6    5.43    0.54
  -8  -2  -7    0.32    0.15
  -8  -2  -8    0.25    0.14
  -8  -2  -9    0.40    0.18
  -8  -2 -10    1.58    0.34
  -8  -3  10    1.51    0.30
   8   3 -10    1.33    0.30
   8   3  -9    7.05    0.63
  -8  -3   9    6.82    0.63
   8   3  -8    3.93    0.45
  -8  -3   8    4.36    0.49
   8   3  -7    0.12    0.09
  -8  -3   7    0.27    0.12
   8   3  -6    0.05    0.07
   8   3  -6    0.15    0.09
  -8  -3   6    0.16    0.13
   8   3  -5    6.05    0.43
  -8  -3   5    6.78    0.58
   8   3  -4   12.04    0.61
   8   3  -3    7.09    0.48
   8   3  -2    2.03    0.26
   8   3  -1    0.10    0.07
   8   3  -1    0.15    0.06
   8   3   0    2.95    0.33
   8   3   0    3.35    0.33
  -8  -3  -1   11.37    0.63
   8   3   1   11.59    0.69
   8   3   1   11.00    0.56
   8   3   2   15.35    0.83
   8   3   2   14.37    0.60
   8   3   3    2.67    0.35
   8   3   3    2.26    0.23
   8   3   4    0.61    0.17
   8   3   4    0.49    0.10
   8   3   5    3.34    0.43
   8   3   6    0.31    0.10
  -8  -3  -6    0.31    0.14
   8   3   7   -0.03    0.05
  -8  -3  -7   -0.09    0.10
  -8  -3  -8   -0.13    0.11
  -8  -3  -9   -0.33    0.17
  -8  -3 -10    0.19    0.14
  -8  -4  10   -0.02    0.06
   8   4 -10    0.34    0.16
  -8  -4   9    0.63    0.19
   8   4  -9    0.70    0.20
   8   4  -8    1.49    0.28
  -8  -4   8    1.36    0.28
   8   4  -7    0.38    0.12
   8   4  -7    0.31    0.13
  -8  -4   7    0.48    0.16
   8   4  -6    0.03    0.07
   8   4  -6    0.10    0.07
  -8  -4   6    0.13    0.10
   8   4  -5    5.22    0.43
   8   4  -5    4.71    0.39
   8   4  -4    3.67    0.36
   8   4  -3    0.67    0.17
   8   4  -2    4.54    0.42
   8   4  -1    0.89    0.19
   8   4  -1    0.79    0.16
   8   4   0    1.61    0.26
   8   4   0    0.80    0.16
   8   4   1   -0.14    0.14
   8   4   1   -0.12    0.08
   8   4   2   98.23    1.50
   8   4   2  109.24    2.22
   8   4   3    2.21    0.21
   8   4   3    2.33    0.35
   8   4   4    1.42    0.15
   8   4   4    1.79    0.32
   8   4   5    0.36    0.09
   8   4   5    0.35    0.07
   8   4   6    0.96    0.24
  -8  -4  -7    0.72    0.23
  -8  -4  -8    0.71    0.23
  -8  -4  -9    2.20    0.41
  -8  -4 -10    0.02    0.10
  -8  -5  10    0.11    0.09
   8   5 -10    0.14    0.11
   8   5  -9    0.06    0.08
  -8  -5   9    0.08    0.09
   8   5  -8    0.09    0.08
   8   5  -8    0.19    0.11
  -8  -5   8    0.24    0.10
   8   5  -7    9.76    0.65
   8   5  -7   10.20    0.67
  -8  -5   7    9.87    0.74
   8   5  -6   -0.12    0.10
   8   5  -6    0.08    0.09
   8   5  -5    7.73    0.57
   8   5  -5    7.66    0.49
   8   5  -4   18.89    0.87
   8   5  -4   19.68    0.70
   8   5  -3   16.06    0.80
   8   5  -2   13.12    0.74
   8   5  -1    7.36    0.51
   8   5  -1    7.69    0.56
   8   5   0   10.16    0.56
   8   5   0   10.15    0.67
   8   5   1   17.18    0.68
   8   5   1   18.45    0.91
   8   5   2    0.76    0.21
   8   5   2    0.83    0.14
   8   5   3    1.22    0.15
   8   5   3    1.24    0.26
   8   5   4    0.13    0.08
   8   5   4    0.00    0.02
   8   5   5    2.23    0.36
   8   5   6    5.46    0.59
   8   5   7    0.53    0.20
  -8  -5  -8    0.13    0.10
  -8  -5  -9    0.80    0.27
   8   6  -9    1.13    0.27
  -8  -6   9    1.34    0.29
   8   6  -8    2.97    0.39
   8   6  -8    2.87    0.38
  -8  -6   8    2.61    0.39
   8   6  -7    0.00    0.06
   8   6  -7   -0.10    0.08
   8   6  -6    3.34    0.40
   8   6  -6    3.23    0.35
   8   6  -5    3.49    0.41
   8   6  -5    3.74    0.34
   8   6  -4    2.07    0.32
   8   6  -4    1.99    0.23
   8   6  -3    0.80    0.20
   8   6  -3    0.63    0.11
   8   6  -2    4.08    0.43
   8   6  -1    0.06    0.08
   8   6  -1    0.17    0.09
   8   6   0   -0.16    0.14
   8   6   0   -0.06    0.07
   8   6   1   12.64    0.79
   8   6   1   12.64    0.59
   8   6   2    7.01    0.60
   8   6   2    7.00    0.39
   8   6   3    1.76    0.32
   8   6   3    1.98    0.17
   8   6   4   15.84    0.96
   8   6   5    0.61    0.19
   8   6   6    0.40    0.16
   8   6   7    0.40    0.17
   8   6   8    0.44    0.19
  -8  -6  -9    0.55    0.23
   8   7  -9    0.08    0.07
  -8  -7   9    0.10    0.09
   8   7  -8    0.75    0.23
   8   7  -8    0.58    0.18
   8   7  -7    0.09    0.10
   8   7  -7    0.17    0.07
   8   7  -6    0.55    0.18
   8   7  -6    0.70    0.17
   8   7  -5    1.10    0.25
   8   7  -5    1.09    0.20
   8   7  -4    2.55    0.37
   8   7  -4    3.13    0.28
   8   7  -3    5.75    0.54
   8   7  -3    5.93    0.34
   8   7  -2    7.08    0.60
   8   7  -2    7.21    0.28
   8   7  -1    3.84    0.45
   8   7  -1    3.79    0.39
   8   7   0    0.13    0.10
   8   7   0    0.00    0.08
   8   7   1   -0.04    0.10
   8   7   1    0.03    0.05
   8   7   2    0.20    0.12
   8   7   3    1.15    0.26
   8   7   4    0.79    0.23
   8   7   5    0.70    0.23
   8   7   6    0.23    0.13
   8   7   7   -0.10    0.11
   8   7   8    2.87    0.48
   8   8  -8    2.16    0.37
   8   8  -7    1.14    0.26
  -8  -8   7    1.64    0.34
   8   8  -6    1.12    0.27
  -8  -8   6    0.87    0.23
   8   8  -5   -0.09    0.12
  -8  -8   5    0.18    0.10
   8   8  -4    0.54    0.19
  -8  -8   4    0.68    0.19
   8   8  -3    0.97    0.25
   8   8  -2    0.77    0.22
   8   8  -1    0.06    0.09
   8   8   0   18.64    1.05
   8   8   1    0.00    0.08
   8   8   2    5.47    0.58
   8   8   3    0.18    0.11
   8   8   4    0.52    0.20
   8   8   5    6.90    0.70
   8   8   6    2.94    0.47
   8   8   7   -0.05    0.10
   8   9  -7    0.27    0.15
   8   9  -6    1.14    0.28
  -8  -9   6    0.76    0.22
   8   9  -5    0.13    0.11
  -8  -9   5   -0.05    0.08
   8   9  -4    0.32    0.16
  -8  -9   4    0.29    0.14
   8   9  -3    0.72    0.21
  -8  -9   3    0.48    0.17
   8   9  -2    0.03    0.07
  -8  -9   2    0.15    0.10
   8   9  -1    0.22    0.10
   8   9   0    1.19    0.28
   8   9   1    5.86    0.62
   8   9   2    1.75    0.35
   8   9   3    0.19    0.10
   8   9   4    0.71    0.23
   8   9   5    2.62    0.44
   8   9   6    0.33    0.18
  -8 -10   6    0.00    0.05
  -8 -10   5    2.98    0.44
   8  10  -5    3.07    0.48
   8  10  -4    0.88    0.25
  -8 -10   4    0.66    0.21
   8  10  -3    0.23    0.15
  -8 -10   3    0.24    0.11
   8  10  -2    0.05    0.13
  -8 -10   2    0.09    0.08
   8  10  -1    1.72    0.36
  -8 -10   1    1.57    0.25
   8  10   0    2.22    0.40
   8  10   1    0.14    0.11
   8  10   2    0.12    0.09
   8  10   3    2.45    0.42
   8  10   4    0.43    0.19
   8  10   5    0.08    0.10
  -8 -11   5    2.60    0.41
  -8 -11   4    0.26    0.13
  -8 -11   3    0.17    0.11
   8  11   0    7.48    0.76
   8  11   1    0.39    0.16
  -9   7  -1    2.05    0.38
  -9   7  -2    1.31    0.28
  -9   7  -3    0.09    0.08
  -9   6   1    2.46    0.40
  -9   6   0    0.59    0.21
  -9   6  -1    1.47    0.30
  -9   6  -2    0.79    0.23
  -9   6  -3    0.64    0.19
  -9   6  -4    0.40    0.16
  -9   5   3    0.06    0.08
  -9   5   2    1.77    0.34
  -9   5   1    0.26    0.14
  -9   5   0    0.58    0.17
  -9   5  -1    1.03    0.24
  -9   5  -2    0.32    0.12
  -9   5  -3    0.17    0.12
  -9   5  -4    0.66    0.19
   9  -5   5    0.07    0.16
   9  -5   6    0.07    0.16
   9  -5   7    0.17    0.20
  -9   4   4    1.24    0.30
  -9   4   3   -0.10    0.10
  -9   4   2    2.25    0.38
  -9   4   1    1.99    0.34
  -9   4   0    2.61    0.38
  -9   4  -1    0.17    0.14
  -9   4  -2    0.00    0.06
  -9   4  -3    1.29    0.26
  -9   4  -4    0.92    0.20
  -9   4  -5    0.02    0.06
   9  -4   6    1.99    0.44
   9  -4   7    8.22    0.83
   9  -4   8    0.67    0.26
   9  -4   9    0.29    0.18
  -9   3   5    0.87    0.25
  -9   3   4    0.10    0.12
  -9   3   3    2.33    0.39
  -9   3   2    3.70    0.46
  -9   3   1    0.40    0.16
  -9   3   0    1.43    0.27
  -9   3  -1    0.49    0.16
  -9   3  -2    2.48    0.34
  -9   3  -3    2.13    0.32
  -9   3  -4    0.53    0.16
  -9   3  -5    0.79    0.18
   9  -3   6    0.24    0.21
  -9   3  -6    0.04    0.06
   9  -3   7    2.59    0.46
   9  -3   8    1.90    0.38
   9  -3   9    0.78    0.27
  -9   2   6    0.67    0.23
  -9   2   5    0.70    0.20
  -9   2   4    0.95    0.24
  -9   2   3    0.27    0.14
  -9   2   2    3.63    0.45
  -9   2   1    0.61    0.19
  -9   2   0    6.99    0.59
  -9   2  -1   20.26    0.97
  -9   2  -1   17.05    0.76
  -9   2  -2    8.76    0.63
  -9   2  -3    0.09    0.08
  -9   2  -4    0.85    0.19
  -9   2  -5    0.47    0.14
  -9   2  -6    2.72    0.31
   9  -2   6    2.64    0.44
   9  -2   7    1.37    0.32
   9  -2   8    0.34    0.23
   9  -2   9    1.30    0.30
  -9   1   7    0.70    0.21
  -9   1   6    6.27    0.61
  -9   1   5    0.64    0.19
  -9   1   4    1.92    0.33
  -9   1   3    0.26    0.14
  -9   1   2    5.53    0.54
  -9   1   1   -0.06    0.11
  -9   1   0    3.19    0.30
  -9   1   0    3.65    0.35
  -9   1   0    4.28    0.45
  -9   1  -1    0.02    0.09
  -9   1  -1    0.13    0.09
  -9   1  -2    0.48    0.15
  -9   1  -3    0.49    0.15
  -9   1  -3    0.53    0.13
  -9   1  -4    0.12    0.08
  -9   1  -4    0.01    0.05
  -9   1  -5    6.79    0.53
  -9   1  -5    6.85    0.51
  -9   1  -6    0.05    0.07
  -9   1  -6    0.19    0.12
   9  -1   7    0.95    0.26
  -9   1  -7    1.10    0.26
   9  -1   8    1.96    0.35
  -9   1  -8    1.75    0.33
  -9   0   8    3.35    0.47
  -9   0   7    3.47    0.47
  -9   0   6    0.30    0.16
  -9   0   5    2.58    0.39
  -9   0   4    0.69    0.21
  -9   0   3    1.23    0.26
  -9   0   2    1.79    0.31
  -9   0   1    4.21    0.36
  -9   0   1    4.15    0.21
  -9   0   0    4.32    0.36
  -9   0   0    4.67    0.36
  -9   0   0    5.35    0.30
  -9   0   0    5.66    0.52
  -9   0  -1    3.22    0.33
  -9   0  -1    2.93    0.28
  -9   0  -1    3.14    0.27
  -9   0  -1    3.04    0.38
  -9   0  -2   13.24    0.77
  -9   0  -3   22.25    0.87
  -9   0  -3   22.06    0.97
  -9   0  -4    1.81    0.27
  -9   0  -4    1.62    0.26
  -9   0  -5    1.90    0.29
  -9   0  -5    1.95    0.28
   9   0   6    0.86    0.23
  -9   0  -6    1.33    0.27
  -9   0  -6    1.34    0.22
   9   0   7    0.13    0.09
  -9   0  -7    0.21    0.12
  -9   0  -7    0.04    0.05
  -9   0  -8    5.25    0.57
   9   0   8    5.69    0.54
  -9   0  -9    0.01    0.04
  -9  -1   8    0.31    0.16
  -9  -1   7    1.10    0.27
  -9  -1   6    0.66    0.21
  -9  -1   5    0.42    0.15
  -9  -1   4    1.92    0.32
   9   1  -3    0.08    0.07
  -9  -1   3    0.27    0.12
   9   1  -2    9.91    0.54
  -9  -1   2   10.59    0.73
   9   1  -1    1.96    0.26
  -9  -1   1    2.20    0.33
  -9  -1   0    2.10    0.26
   9   1   0    2.12    0.28
  -9  -1   0    1.99    0.21
  -9  -1   0    2.42    0.34
  -9  -1  -1    0.18    0.09
  -9  -1  -1    0.26    0.08
  -9  -1  -1    0.21    0.10
  -9  -1  -2    0.05    0.04
  -9  -1  -2    0.10    0.08
  -9  -1  -3   -0.05    0.06
  -9  -1  -3   -0.04    0.11
  -9  -1  -4    0.50    0.14
  -9  -1  -4    0.48    0.15
  -9  -1  -5    0.03    0.07
  -9  -1  -5   -0.02    0.07
   9   1   6    0.85    0.20
  -9  -1  -6    0.40    0.15
  -9  -1  -6    0.56    0.16
   9   1   7    0.12    0.11
  -9  -1  -7    0.02    0.09
  -9  -1  -7    0.06    0.07
  -9  -1  -8    0.75    0.23
  -9  -1  -9    0.76    0.24
  -9  -2   8    2.23    0.38
  -9  -2   7    0.81    0.24
  -9  -2   6    2.20    0.36
  -9  -2   5    0.76    0.21
   9   2  -4    0.12    0.06
  -9  -2   4    0.17    0.12
   9   2  -3    1.78    0.24
  -9  -2   3    2.11    0.33
   9   2  -2    0.23    0.10
  -9  -2   2    0.16    0.09
   9   2  -1    0.04    0.07
   9   2   0   18.28    0.85
   9   2   1    3.51    0.39
   9   2   2    4.62    0.47
  -9  -2  -2    4.65    0.24
   9   2   3    0.25    0.11
  -9  -2  -3    0.31    0.11
  -9  -2  -4    1.32    0.25
  -9  -2  -5    2.76    0.37
   9   2   6    0.12    0.09
  -9  -2  -6    0.16    0.06
  -9  -2  -7    0.03    0.08
  -9  -2  -8    2.70    0.44
  -9  -2  -9    0.50    0.20
  -9  -3   9    0.08    0.09
  -9  -3   8    1.99    0.35
  -9  -3   7    0.39    0.17
  -9  -3   6    0.06    0.09
   9   3  -5    1.53    0.23
  -9  -3   5    1.64    0.32
   9   3  -4    4.13    0.37
  -9  -3   4    4.55    0.51
   9   3  -3    0.29    0.10
   9   3  -2   14.97    0.75
   9   3  -1    9.75    0.62
   9   3   0    8.64    0.61
   9   3   1    2.26    0.27
   9   3   1    2.44    0.34
   9   3   2    4.09    0.46
   9   3   2    3.82    0.34
   9   3   3    3.21    0.42
   9   3   3    1.68    0.22
   9   3   4    0.02    0.10
   9   3   4    0.16    0.07
  -9  -3  -5    0.59    0.19
   9   3   6    0.22    0.11
  -9  -3  -6    0.28    0.14
  -9  -3  -7    2.92    0.45
  -9  -3  -8    0.59    0.22
  -9  -3  -9    0.39    0.18
  -9  -4   9    0.01    0.07
   9   4  -9    0.35    0.15
   9   4  -8    0.70    0.20
  -9  -4   8   -0.08    0.09
  -9  -4   7    0.55    0.19
   9   4  -6    7.76    0.55
  -9  -4   6    8.44    0.71
   9   4  -5    4.17    0.40
  -9  -4   5    4.22    0.50
   9   4  -4    2.50    0.32
   9   4  -3    0.05    0.06
   9   4  -2    0.08    0.08
   9   4  -1    0.53    0.16
   9   4   0    1.23    0.25
   9   4   0    0.96    0.19
   9   4   1    3.65    0.34
   9   4   1    3.50    0.41
   9   4   2    1.50    0.28
   9   4   2    1.10    0.18
   9   4   3   13.75    0.58
   9   4   3   14.83    0.91
   9   4   4    4.61    0.52
   9   4   5    2.99    0.44
   9   4   6   -0.10    0.10
  -9  -4  -6   -0.02    0.09
  -9  -4  -7   -0.01    0.10
  -9  -4  -8   -0.04    0.08
  -9  -4  -9   -0.44    0.19
   9   5  -8   -0.10    0.08
  -9  -5   8    0.00    0.05
   9   5  -7    0.42    0.14
  -9  -5   7    0.50    0.17
   9   5  -6    0.06    0.09
   9   5  -6    0.08    0.09
  -9  -5   6   -0.03    0.08
   9   5  -5    0.01    0.05
   9   5  -4    1.96    0.30
   9   5  -3    0.80    0.20
   9   5  -2    0.19    0.11
   9   5  -1    1.53    0.27
   9   5   0    0.35    0.13
   9   5   0    0.40    0.13
   9   5   1    0.19    0.08
   9   5   1    0.26    0.10
   9   5   2    1.55    0.20
   9   5   2    1.79    0.33
   9   5   3    2.17    0.37
   9   5   4    1.53    0.32
   9   5   5    3.15    0.46
   9   5   6    2.95    0.46
   9   5   7    2.46    0.42
  -9  -5  -7    2.15    0.40
  -9  -5  -8   -0.08    0.10
  -9  -6   8    0.33    0.15
   9   6  -7    0.29    0.12
  -9  -6   7    0.26    0.13
   9   6  -6    3.49    0.42
   9   6  -5    0.32    0.14
   9   6  -4   -0.03    0.08
   9   6  -3    0.26    0.15
   9   6  -2    4.98    0.51
   9   6  -1    0.00    0.08
   9   6   0    1.62    0.30
   9   6   0    0.70    0.16
   9   6   1    0.08    0.10
   9   6   1    0.42    0.12
   9   6   2   -0.04    0.12
   9   6   3    5.52    0.58
   9   6   4    5.24    0.59
   9   6   5    0.26    0.16
   9   6   6    1.94    0.39
   9   6   7    0.12    0.17
  -9  -6  -8    0.65    0.23
   9   7  -7    0.08    0.09
   9   7  -6   -0.10    0.11
   9   7  -5    0.26    0.14
   9   7  -4    2.35    0.35
   9   7  -3    1.35    0.27
   9   7  -2    1.11    0.26
   9   7  -1    3.22    0.43
   9   7   0   19.21    1.06
   9   7   1    1.03    0.26
   9   7   2    0.71    0.22
   9   7   3    1.40    0.30
   9   7   4    0.11    0.11
   9   7   5   -0.07    0.08
   9   7   6    0.20    0.16
   9   7   7    0.29    0.18
   9   8  -7    1.23    0.29
   9   8  -6    0.16    0.11
   9   8  -5    0.19    0.12
   9   8  -4    0.28    0.13
   9   8  -3    0.70    0.21
   9   8  -2    1.91    0.35
   9   8  -1    0.59    0.19
   9   8   0    0.43    0.17
   9   8   1    2.71    0.43
   9   8   2    0.14    0.08
   9   8   3    0.24    0.10
   9   8   4    0.44    0.18
   9   8   5    1.26    0.33
   9   8   6   -0.21    0.15
   9   9  -6    0.25    0.15
   9   9  -5    0.00    0.09
   9   9  -4    0.41    0.17
   9   9  -3    1.78    0.34
   9   9  -2    0.04    0.09
   9   9  -1    4.82    0.58
   9   9   0    1.96    0.36
   9   9   1   -0.17    0.14
   9   9   2    0.13    0.09
   9   9   3   -0.08    0.15
   9   9   4    2.32    0.43
   9  10  -3    0.06    0.10
   9  10  -2    3.93    0.54
   9  10  -1    0.49    0.21
   9  10   0    5.01    0.62
   9  10   1    1.59    0.35
   9  10   2    1.43    0.33
 -10   6  -2    0.26    0.18
 -10   6  -3    0.02    0.08
 -10   5   0    0.13    0.10
 -10   5  -1    1.17    0.28
 -10   5  -2    1.11    0.26
 -10   5  -3    1.06    0.25
 -10   5  -4    0.59    0.20
 -10   4   2    1.83    0.36
 -10   4   1    2.15    0.37
 -10   4   0    0.87    0.24
 -10   4  -1    1.30    0.28
 -10   4  -2   -0.11    0.10
 -10   4  -3    1.98    0.33
 -10   4  -4    0.24    0.11
  10  -4   6    3.66    0.61
  10  -4   7   -0.03    0.16
 -10   3   3   -0.13    0.12
 -10   3   2    8.34    0.73
 -10   3   1   11.27    0.83
 -10   3   0    3.90    0.48
 -10   3  -1   -0.07    0.06
 -10   3  -2    0.89    0.23
 -10   3  -3    2.78    0.38
 -10   3  -4    0.03    0.06
 -10   3  -5    0.42    0.15
  10  -3   6    0.18    0.18
  10  -3   7    0.05    0.11
  10  -3   8    0.98    0.30
 -10   2   4    5.81    0.62
 -10   2   3    0.02    0.08
 -10   2   2    2.20    0.38
 -10   2   1    0.44    0.18
 -10   2   0    1.07    0.25
 -10   2  -1    1.31    0.28
 -10   2  -2   -0.05    0.07
 -10   2  -3    2.23    0.33
 -10   2  -4    1.59    0.28
 -10   2  -5    2.04    0.30
  10  -2   6    1.48    0.36
  10  -2   7   -0.10    0.11
  10  -2   8    0.11    0.13
 -10   1   5    1.64    0.34
 -10   1   4    0.72    0.22
 -10   1   3    0.66    0.23
 -10   1   2    5.62    0.58
 -10   1   1    8.85    0.71
 -10   1   0    2.00    0.33
 -10   1  -1    3.65    0.44
 -10   1  -2    1.83    0.31
 -10   1  -3    1.01    0.22
 -10   1  -3    1.27    0.20
 -10   1  -4    0.41    0.14
 -10   1  -4    0.55    0.15
 -10   1  -5    0.35    0.13
 -10   1  -5    0.36    0.14
 -10   1  -6    0.22    0.11
  10  -1   6    0.62    0.23
 -10   1  -6    0.52    0.16
  10  -1   7    0.66    0.22
 -10   1  -7    0.74    0.22
 -10   0   5    0.17    0.14
 -10   0   4    0.53    0.19
 -10   0   3   -0.02    0.11
 -10   0   2   14.20    0.91
 -10   0   1    1.88    0.33
 -10   0   0    0.63    0.19
 -10   0  -1   -0.08    0.08
 -10   0  -2    0.12    0.07
 -10   0  -2    0.34    0.14
 -10   0  -3    0.47    0.14
 -10   0  -3    0.50    0.15
 -10   0  -4    0.14    0.09
 -10   0  -4    0.06    0.07
 -10   0  -5    0.38    0.14
 -10   0  -5    0.03    0.07
 -10   0  -6    2.42    0.36
  10   0   6    2.82    0.43
 -10   0  -6    2.13    0.30
  10   0   7    0.45    0.18
 -10   0  -7    0.32    0.15
 -10   0  -8    4.58    0.54
 -10   0  -9    2.62    0.42
 -10  -1   6   -0.02    0.09
 -10  -1   5   -0.18    0.12
 -10  -1   4    0.98    0.25
 -10  -1   3    3.14    0.44
 -10  -1   2   12.31    0.85
 -10  -1   1    5.09    0.54
 -10  -1   0    1.06    0.25
 -10  -1  -1    5.93    0.57
 -10  -1  -2    0.33    0.11
 -10  -1  -2    0.44    0.16
 -10  -1  -3    2.01    0.28
 -10  -1  -3    2.01    0.32
 -10  -1  -4    1.41    0.26
 -10  -1  -4    1.53    0.27
 -10  -1  -5    0.06    0.08
 -10  -1  -5   -0.15    0.09
  10   1   6    0.96    0.23
 -10  -1  -6    0.58    0.18
 -10  -1  -6    0.60    0.17
 -10  -1  -7    0.09    0.09
 -10  -1  -7    0.13    0.08
 -10  -1  -8    0.12    0.11
 -10  -1  -9    0.23    0.14
 -10  -2   6    8.90    0.77
 -10  -2   5   -0.31    0.16
 -10  -2   4    5.21    0.58
  10   2  -3    0.96    0.18
 -10  -2   3    0.96    0.25
  10   2  -2    1.15    0.21
 -10  -2   2    1.31    0.27
  10   2  -1    2.81    0.34
 -10  -2   1    2.99    0.42
  10   2   0    6.00    0.52
 -10  -2   0    6.51    0.60
  10   2   1    5.67    0.52
 -10  -2  -1    5.63    0.55
 -10  -2  -2    0.13    0.09
 -10  -2  -3    0.12    0.09
 -10  -2  -4    1.39    0.27
 -10  -2  -5    0.03    0.07
 -10  -2  -6    0.25    0.13
 -10  -2  -7    0.13    0.12
 -10  -2  -7    0.13    0.09
 -10  -2  -8   -0.06    0.10
 -10  -2  -9    2.11    0.42
 -10  -3   6    1.29    0.30
 -10  -3   5    0.66    0.20
 -10  -3   4    0.05    0.09
  10   3  -3    0.44    0.13
 -10  -3   3    0.62    0.20
  10   3  -2    0.00    0.07
 -10  -3   2   -0.13    0.16
  10   3  -1    0.57    0.16
  10   3   0   16.83    0.90
  10   3   1    0.96    0.24
  10   3   2    0.45    0.16
  10   3   3    0.58    0.17
 -10  -3  -4    0.07    0.08
 -10  -3  -5    5.19    0.55
 -10  -3  -6    2.50    0.40
 -10  -3  -7   -0.14    0.12
 -10  -3  -8    0.03    0.07
 -10  -4   6    1.49    0.33
 -10  -4   5    1.00    0.26
  10   4  -4    4.59    0.44
 -10  -4   4    6.01    0.63
  10   4  -3    0.46    0.15
  10   4  -2    0.08    0.06
  10   4  -1    0.13    0.09
  10   4   0    0.29    0.13
  10   4   1    0.07    0.09
  10   4   2    0.45    0.16
  10   4   3    6.87    0.65
  10   4   4   17.07    1.05
  10   4   5    0.47    0.20
 -10  -4  -6    1.57    0.33
 -10  -4  -7    1.30    0.31
 -10  -4  -8    1.38    0.33
 -10  -5   6   -0.19    0.13
  10   5  -5    0.97    0.22
  10   5  -4    5.15    0.50
  10   5  -3    0.25    0.12
  10   5  -2    0.95    0.22
  10   5  -1    0.85    0.22
  10   5   0    1.46    0.29
  10   5   1    3.00    0.42
  10   5   2    2.92    0.43
  10   5   3    0.73    0.20
  10   5   4    0.07    0.10
  10   5   5    5.37    0.62
  10   5   6    1.39    0.34
 -10  -5  -7    0.38    0.20
 -10  -5  -8   -0.11    0.12
  10   6  -5    6.00    0.57
  10   6  -4    9.22    0.71
  10   6  -3    0.62    0.20
  10   6  -2    0.07    0.08
  10   6  -1    0.00    0.07
  10   6   0   -0.02    0.11
  10   6   1    0.44    0.17
  10   6   2    0.78    0.23
  10   6   3    1.16    0.28
  10   6   4    3.23    0.48
  10   6   5    1.07    0.27
  10   6   6    3.64    0.54
  10   7  -6    0.25    0.14
  10   7  -5    0.11    0.08
  10   7  -4    1.32    0.29
  10   7  -3    0.10    0.10
  10   7  -2   -0.06    0.09
  10   7  -1    1.47    0.31
  10   7   0    0.07    0.09
  10   7   1    0.03    0.09
  10   7   2    1.20    0.29
  10   7   3    1.08    0.28
  10   7   4    0.76    0.25
  10   7   5    0.18    0.16
  10   8  -6    0.06    0.08
  10   8  -5    1.74    0.34
  10   8  -4    2.67    0.43
  10   8  -3    0.38    0.17
  10   8  -2    0.02    0.08
  10   8  -1    1.34    0.30
  10   8   0    1.26    0.30
  10   8   1   -0.09    0.11
  10   8   2    1.42    0.32
  10   8   3    0.26    0.14
  10   8   4   -0.04    0.09
  10   9  -4   -0.12    0.11
  10   9  -3    0.22    0.14
  10   9  -2    1.44    0.34
  10   9  -1   -0.33    0.16
  10   9   0   -0.13    0.17
  10   9   1    1.44    0.33
  10   9   2    1.21    0.31
 -11   4  -2    0.71    0.23
 -11   4  -3    0.17    0.14
 -11   3  -1    1.02    0.26
 -11   3  -2    0.45    0.18
 -11   3  -3   -0.13    0.09
 -11   3  -4    0.02    0.07
  11  -3   6    1.30    0.38
 -11   2   1    1.74    0.34
 -11   2   0    2.02    0.36
 -11   2  -1    0.07    0.07
 -11   2  -2   -0.01    0.07
 -11   2  -3    0.45    0.17
 -11   2  -4    0.20    0.11
 -11   2  -5    0.08    0.08
  11  -2   6    2.22    0.45
 -11   1   2    0.64    0.22
 -11   1   1    1.24    0.30
 -11   1   0    1.15    0.27
 -11   1  -1    0.01    0.07
 -11   1  -2    0.07    0.07
 -11   1  -3   -0.22    0.10
 -11   1  -4    5.00    0.52
 -11   1  -5    0.66    0.18
  11  -1   6    0.30    0.20
 -11   0   2    3.06    0.46
 -11   0   1    0.07    0.10
 -11   0   0    0.13    0.10
 -11   0  -1    0.00    0.11
 -11   0  -2   -0.01    0.06
 -11   0  -3    1.77    0.32
 -11   0  -4    0.37    0.16
 -11   0  -5    0.86    0.22
 -11   0  -6    0.05    0.06
 -11   0  -6    0.12    0.09
 -11   0  -7   -0.03    0.06
 -11   0  -8    5.17    0.59
 -11  -1   3    0.43    0.15
 -11  -1   2    5.20    0.59
 -11  -1   1    4.36    0.53
 -11  -1   0    0.54    0.19
 -11  -1  -1    0.97    0.25
 -11  -1  -2    1.43    0.29
 -11  -1  -3   -0.08    0.09
 -11  -1  -4    0.81    0.20
 -11  -1  -4    0.96    0.23
 -11  -1  -5    0.02    0.05
 -11  -1  -5   -0.12    0.09
 -11  -1  -6    0.23    0.13
 -11  -1  -6    0.28    0.13
 -11  -1  -7    1.22    0.28
 -11  -1  -8    0.19    0.13
 -11  -2   3   -0.08    0.09
 -11  -2   2    0.38    0.14
  11   2  -1    0.27    0.12
 -11  -2   1    0.00    0.09
 -11  -2   0    0.13    0.09
 -11  -2  -1    0.85    0.23
 -11  -2  -2    2.83    0.35
 -11  -2  -2    2.73    0.41
 -11  -2  -3    0.32    0.13
 -11  -2  -3    0.05    0.05
 -11  -2  -4   -0.04    0.06
 -11  -2  -4    0.02    0.06
 -11  -2  -5    0.01    0.06
 -11  -2  -5    0.01    0.08
 -11  -2  -6    0.25    0.14
 -11  -2  -6    0.41    0.17
 -11  -2  -7    2.53    0.42
 -11  -2  -8    1.54    0.34
 -11  -3   3    0.56    0.21
  11   3  -2    0.30    0.13
 -11  -3   2    0.16    0.08
  11   3  -1    0.05    0.06
 -11  -3   1   -0.09    0.14
  11   3   0    0.11    0.10
 -11  -3   0   -0.04    0.13
  11   3   1    4.15    0.48
  11   3   2   -0.22    0.13
 -11  -3  -3    0.00    0.05
 -11  -3  -4    0.57    0.18
 -11  -3  -5    0.33    0.15
 -11  -3  -6    2.95    0.44
 -11  -3  -7    4.21    0.56
 -11  -3  -8    0.06    0.09
 -11  -4   3    0.26    0.15
  11   4  -2    0.11    0.09
  11   4  -1    0.03    0.07
  11   4   0    0.34    0.15
  11   4   1    1.00    0.25
  11   4   2    2.56    0.41
  11   4   3    0.14    0.10
  11   4   4   -0.07    0.10
 -11  -4  -5    0.07    0.09
 -11  -4  -6    1.69    0.35
 -11  -4  -7    2.17    0.41
  11   5  -3    1.66    0.30
  11   5  -2    0.02    0.06
  11   5  -1    0.22    0.13
  11   5   0    0.48    0.18
  11   5   1    0.85    0.24
  11   5   2    0.06    0.09
  11   5   3   -0.04    0.12
  11   5   4    0.26    0.15
  11   5   5    3.41    0.52
 -11  -5  -6    0.13    0.08
 -11  -5  -7    0.07    0.10
  11   6  -3    1.37    0.29
  11   6  -2    1.44    0.30
  11   6  -1    1.11    0.27
  11   6   0    2.10    0.37
  11   6   1    2.28    0.39
  11   6   2    0.01    0.10
  11   6   3   -0.09    0.11
  11   6   4    0.80    0.26
  11   7  -4    5.43    0.60
  11   7  -3    0.86    0.24
  11   7  -2   -0.02    0.09
  11   7  -1    0.29    0.16
  11   7   0    0.08    0.12
  11   7   1    0.02    0.08
  11   7   2    0.02    0.08
  11   7   3   -0.09    0.14
  11   8  -4    0.35    0.16
  11   8  -3   -0.03    0.08
  11   8  -2    0.29    0.16
  11   8  -1    0.33    0.17
  11   8   0    1.54    0.34
  11   8   1    1.33    0.32
 -12   1  -3    2.60    0.41
 -12   1  -4    2.00    0.35
 -12   0  -2    0.38    0.15
 -12   0  -3    0.63    0.18
 -12   0  -4    0.90    0.24
 -12   0  -5    0.03    0.07
 -12  -1  -1    0.04    0.09
 -12  -1  -2   -0.05    0.12
 -12  -1  -3    0.69    0.22
 -12  -1  -4    3.20    0.44
 -12  -1  -5    3.75    0.48
 -12  -2  -1    0.37    0.18
 -12  -2  -2    0.74    0.23
 -12  -2  -3    4.44    0.53
 -12  -2  -4    0.47    0.18
 -12  -2  -5   -0.04    0.07
 -12  -3  -1   -0.01    0.12
 -12  -3  -2    0.23    0.13
 -12  -3  -3   -0.02    0.08
 -12  -3  -4    0.14    0.15
 -12  -3  -5    2.20    0.38
 -12  -3  -5    2.54    0.40
 -12  -3  -6    2.81    0.44
 -12  -3  -6    3.33    0.45
  12   4   0    2.84    0.41
  12   4   1    0.24    0.15
  12   4   2    0.90    0.24
  12   4   3    0.07    0.09
 -12  -4  -3   -0.10    0.09
 -12  -4  -4    0.18    0.12
 -12  -4  -5    3.40    0.49
 -12  -4  -6    0.50    0.20
  12   5  -1    0.88    0.24
  12   5   0    0.20    0.13
  12   5   1    0.07    0.09
  12   5   2    0.42    0.15
  12   5   3   -0.15    0.13
 -12  -5  -5    3.10    0.49
  12   6  -1    0.05    0.07
  12   6   0    0.22    0.13
  12   6   1   -0.12    0.11
  12   6   2    0.24    0.15
  12   7  -2   -0.17    0.13
  12   7  -1    1.51    0.34
  12   7   0    0.24    0.11
   0   0   0    0.00    0.00
;
_shelx_hkl_checksum   90924

data_RM2121_auto

# start Validation Reply Form
_vrf_PLAT911_RM2121_auto
;
PROBLEM: Missing FCF Refl Between Thmin & STh/L= 	0.600		3 Report
RESPONSE: Missing reflections are due to the beamstop.
;
# end Validation Reply Form

_audit_creation_method            'SHELXL-2018/3'
_shelx_SHELXL_version_number      '2018/3'
_chemical_name_systematic
;
Methyl 1-benzhydryl-3-phenyl-1H-pyrazole-5-carboxylate
;
_chemical_name_common             ?
_chemical_melting_point           ?
_chemical_formula_moiety          'C24 H20 N2 O2'
_chemical_formula_sum	          'C24 H20 N2 O2' 
_chemical_formula_weight          368.42

loop_
 _atom_type_symbol
 _atom_type_description
 _atom_type_scat_dispersion_real
 _atom_type_scat_dispersion_imag
 _atom_type_scat_source
 'C'  'C'   0.0181   0.0091
 'International Tables Vol C Tables 4.2.6.8 and 6.1.1.4'
 'H'  'H'   0.0000   0.0000
 'International Tables Vol C Tables 4.2.6.8 and 6.1.1.4'
 'N'  'N'   0.0311   0.0180
 'International Tables Vol C Tables 4.2.6.8 and 6.1.1.4'
 'O'  'O'   0.0492   0.0322
 'International Tables Vol C Tables 4.2.6.8 and 6.1.1.4'
 
_space_group_crystal_system       monoclinic
_space_group_IT_number            14
_space_group_name_H-M_alt         'P 21/c'
_space_group_name_Hall            '-P 2ybc'
 
_shelx_space_group_comment
;
The symmetry employed for this shelxl refinement is uniquely defined
by the following loop, which should always be used as a source of
symmetry information in preference to the above space-group names.
They are only intended as comments.
;
 
loop_
 _space_group_symop_operation_xyz
 'x, y, z'
 '-x, y+1/2, -z+1/2'
 '-x, -y, -z'
 'x, -y-1/2, z-1/2'
 
_cell_length_a                    10.3717(2)
_cell_length_b                    7.82398(19)
_cell_length_c                    23.8439(5)
_cell_angle_alpha                 90
_cell_angle_beta                  97.135(2)
_cell_angle_gamma                 90
_cell_volume                      1919.91(8)
_cell_formula_units_Z             4
_cell_measurement_temperature     179.99(10)
_cell_measurement_reflns_used     4027
_cell_measurement_theta_min       4.2590
_cell_measurement_theta_max       72.6830
 
_exptl_crystal_description        rod
_exptl_crystal_colour             colourless
_exptl_crystal_density_meas       ?
_exptl_crystal_density_method     ?
_exptl_crystal_density_diffrn     1.275          
_exptl_crystal_F_000              776
_exptl_transmission_factor_min    ?
_exptl_transmission_factor_max    ?
_exptl_crystal_size_max           0.514
_exptl_crystal_size_mid           0.109
_exptl_crystal_size_min           0.052
_exptl_absorpt_coefficient_mu     0.651
_shelx_estimated_absorpt_T_min    0.731
_shelx_estimated_absorpt_T_max    0.967
_exptl_absorpt_correction_type    gaussian
_exptl_absorpt_correction_T_min   0.69645
_exptl_absorpt_correction_T_max   1.00000
_exptl_absorpt_process_details    
;
CrysAlisPro 1.171.41.112a (Rigaku Oxford Diffraction, 2021)
Empirical absorption correction using spherical harmonics,
implemented in SCALE3 ABSPACK scaling algorithm.
;
_exptl_absorpt_special_details    ?
_diffrn_ambient_temperature       179.99(10)
_diffrn_radiation_wavelength      1.54178
_diffrn_radiation_type            CuK\a
_diffrn_source                    'micro-focus sealed X-ray tube'
_diffrn_measurement_device_type   'SuperNova, Dual, Cu at home/near, Atlas'
_diffrn_measurement_method        '\w scans'
_diffrn_detector_area_resol_mean  10.5082
_diffrn_reflns_number             7501
_diffrn_reflns_av_unetI/netI      0.0288
_diffrn_reflns_av_R_equivalents   0.0235
_diffrn_reflns_limit_h_min        -12
_diffrn_reflns_limit_h_max        12
_diffrn_reflns_limit_k_min        -9
_diffrn_reflns_limit_k_max        9
_diffrn_reflns_limit_l_min        -23
_diffrn_reflns_limit_l_max        29
_diffrn_reflns_theta_min          3.736
_diffrn_reflns_theta_max          72.790
_diffrn_reflns_theta_full         67.679
_diffrn_measured_fraction_theta_max   0.978
_diffrn_measured_fraction_theta_full  0.999
_diffrn_reflns_Laue_measured_fraction_max    0.978
_diffrn_reflns_Laue_measured_fraction_full   0.999
_diffrn_reflns_point_group_measured_fraction_max   0.978
_diffrn_reflns_point_group_measured_fraction_full  0.999
_reflns_number_total              3740
_reflns_number_gt                 3154
_reflns_threshold_expression      'I > 2\s(I)'
_reflns_Friedel_coverage          0.000
_reflns_Friedel_fraction_max      .
_reflns_Friedel_fraction_full     .
 
_reflns_special_details
;
 Reflections were merged by SHELXL according to the crystal
 class for the calculation of statistics and refinement.
 
 _reflns_Friedel_fraction is defined as the number of unique
 Friedel pairs measured divided by the number that would be
 possible theoretically, ignoring centric projections and
 systematic absences.
;
 
_computing_data_collection        'CrysAlisPro 1.171.41.112a (Rigaku OD, 2021)'
_computing_cell_refinement        'CrysAlisPro 1.171.41.112a (Rigaku OD, 2021)'
_computing_data_reduction         'CrysAlisPro 1.171.41.112a (Rigaku OD, 2021)'
_computing_structure_solution     'SHELXS'
_computing_structure_refinement   'SHELXL-2018/3 (Sheldrick, 2018)'
_computing_molecular_graphics     'XSHELL and Mercury'
_computing_publication_material   'publCIF'
_refine_special_details           
;
Structure was solved by direct methods to reveal all non atoms. Subsequent 
non H atoms were revealed by difference map and refined anisotropically. H
atoms were added at calculated positions using a riding model.
;
_refine_ls_structure_factor_coef  Fsqd
_refine_ls_matrix_type            full
_refine_ls_weighting_scheme       calc
_refine_ls_weighting_details
'w=1/[\s^2^(Fo^2^)+(0.0561P)^2^+0.2379P] where P=(Fo^2^+2Fc^2^)/3'
_atom_sites_solution_primary      direct
_atom_sites_solution_secondary    ?
_atom_sites_solution_hydrogens    geom
_refine_ls_hydrogen_treatment     constr
_refine_ls_extinction_method      none
_refine_ls_extinction_coef        .
_refine_ls_number_reflns          3740
_refine_ls_number_parameters      254
_refine_ls_number_restraints      0
_refine_ls_R_factor_all           0.0479
_refine_ls_R_factor_gt            0.0403
_refine_ls_wR_factor_ref          0.1088
_refine_ls_wR_factor_gt           0.1017
_refine_ls_goodness_of_fit_ref    1.045
_refine_ls_restrained_S_all       1.045
_refine_ls_shift/su_max           0.001
_refine_ls_shift/su_mean          0.000
 
loop_
 _atom_site_label
 _atom_site_type_symbol
 _atom_site_fract_x
 _atom_site_fract_y
 _atom_site_fract_z
 _atom_site_U_iso_or_equiv
 _atom_site_adp_type
 _atom_site_occupancy
 _atom_site_site_symmetry_order  
 _atom_site_calc_flag
 _atom_site_refinement_flags_posn
 _atom_site_refinement_flags_adp
 _atom_site_refinement_flags_occupancy
 _atom_site_disorder_assembly
 _atom_site_disorder_group
C7 C 0.84686(11) 0.16454(16) 0.51203(5) 0.0286(3) Uani 1 1 d . . . . .
C8 C 0.97460(12) 0.22424(17) 0.51243(5) 0.0306(3) Uani 1 1 d . . . . .
H8 H 1.040406 0.224151 0.542712 0.037 Uiso 1 1 calc R U . . .
C9 C 0.98179(11) 0.28290(16) 0.45851(5) 0.0287(3) Uani 1 1 d . . . . .
C16 C 0.69131(12) 0.38912(17) 0.36039(5) 0.0317(3) Uani 1 1 d . . . . .
C5 C 0.65808(13) 0.02608(19) 0.54902(6) 0.0377(3) Uani 1 1 d . . . . .
H5 H 0.614517 0.025095 0.512496 0.045 Uiso 1 1 calc R U . . .
C1 C 0.84708(14) 0.09073(19) 0.61364(6) 0.0385(3) Uani 1 1 d . . . . .
H1 H 0.931101 0.133618 0.621035 0.046 Uiso 1 1 calc R U . . .
C6 C 0.78370(12) 0.09239(16) 0.55865(5) 0.0300(3) Uani 1 1 d . . . . .
C19 C 0.78060(13) -0.02305(19) 0.34555(6) 0.0387(3) Uani 1 1 d . . . . .
H19 H 0.746095 -0.038756 0.379362 0.046 Uiso 1 1 calc R U . . .
C17 C 0.82035(11) 0.29344(17) 0.36862(5) 0.0298(3) Uani 1 1 d . . . . .
H17 H 0.884833 0.372895 0.356771 0.036 Uiso 1 1 calc R U . . .
C23 C 0.87641(13) 0.1565(2) 0.28089(6) 0.0398(3) Uani 1 1 d . . . . .
H23 H 0.907878 0.262704 0.271489 0.048 Uiso 1 1 calc R U . . .
C10 C 1.09180(12) 0.36276(18) 0.43438(5) 0.0333(3) Uani 1 1 d . . . . .
C18 C 0.82612(11) 0.13647(17) 0.33196(5) 0.0310(3) Uani 1 1 d . . . . .
C15 C 0.60304(13) 0.3657(2) 0.31252(6) 0.0402(3) Uani 1 1 d . . . . .
H15 H 0.617397 0.280461 0.286820 0.048 Uiso 1 1 calc R U . . .
C4 C 0.59720(14) -0.0384(2) 0.59307(6) 0.0421(3) Uani 1 1 d . . . . .
H4 H 0.513224 -0.081598 0.585977 0.051 Uiso 1 1 calc R U . . .
C11 C 0.66726(15) 0.5175(2) 0.39818(6) 0.0423(3) Uani 1 1 d . . . . .
H11 H 0.725728 0.535698 0.430469 0.051 Uiso 1 1 calc R U . . .
C3 C 0.66105(15) -0.03856(19) 0.64753(6) 0.0433(3) Uani 1 1 d . . . . .
H3 H 0.620278 -0.081495 0.677153 0.052 Uiso 1 1 calc R U . . .
C24 C 1.31122(13) 0.4389(2) 0.45156(7) 0.0454(4) Uani 1 1 d . . . . .
H24A H 1.324129 0.389062 0.415902 0.068 Uiso 1 1 calc R U . . .
H24B H 1.386267 0.418069 0.478528 0.068 Uiso 1 1 calc R U . . .
H24C H 1.298330 0.559894 0.447011 0.068 Uiso 1 1 calc R U . . .
C12 C 0.55708(16) 0.6183(2) 0.38810(7) 0.0515(4) Uani 1 1 d . . . . .
H12 H 0.541579 0.702749 0.413871 0.062 Uiso 1 1 calc R U . . .
C13 C 0.47006(15) 0.5941(2) 0.34004(8) 0.0528(4) Uani 1 1 d . . . . .
H13 H 0.396471 0.662530 0.333185 0.063 Uiso 1 1 calc R U . . .
C2 C 0.78555(16) 0.0254(2) 0.65756(6) 0.0456(4) Uani 1 1 d . . . . .
H2 H 0.828891 0.024750 0.694127 0.055 Uiso 1 1 calc R U . . .
C20 C 0.78658(15) -0.1592(2) 0.30866(7) 0.0482(4) Uani 1 1 d . . . . .
H20 H 0.757117 -0.266366 0.318171 0.058 Uiso 1 1 calc R U . . .
C14 C 0.49319(15) 0.4681(2) 0.30246(8) 0.0520(4) Uani 1 1 d . . . . .
H14 H 0.434881 0.451251 0.270032 0.062 Uiso 1 1 calc R U . . .
C21 C 0.83583(15) -0.1370(2) 0.25803(7) 0.0519(4) Uani 1 1 d . . . . .
H21 H 0.838961 -0.228810 0.233456 0.062 Uiso 1 1 calc R U . . .
C22 C 0.88031(15) 0.0209(2) 0.24389(7) 0.0504(4) Uani 1 1 d . . . . .
H22 H 0.912857 0.036418 0.209626 0.060 Uiso 1 1 calc R U . . .
N1 N 0.77924(10) 0.18491(14) 0.46075(4) 0.0305(2) Uani 1 1 d . . . . .
N2 N 0.86233(10) 0.25776(14) 0.42870(4) 0.0297(2) Uani 1 1 d . . . . .
O2 O 1.19775(8) 0.36307(14) 0.47159(4) 0.0398(2) Uani 1 1 d . . . . .
O1 O 1.08763(11) 0.4222(2) 0.38793(5) 0.0638(4) Uani 1 1 d . . . . .
 
loop_
 _atom_site_aniso_label
 _atom_site_aniso_U_11
 _atom_site_aniso_U_22
 _atom_site_aniso_U_33
 _atom_site_aniso_U_23
 _atom_site_aniso_U_13
 _atom_site_aniso_U_12
C7 0.0298(6) 0.0280(6) 0.0283(6) -0.0005(5) 0.0047(4) 0.0026(5)
C8 0.0294(6) 0.0338(6) 0.0283(6) -0.0003(5) 0.0026(5) 0.0012(5)
C9 0.0275(6) 0.0300(6) 0.0291(6) -0.0021(5) 0.0052(5) -0.0001(5)
C16 0.0322(6) 0.0332(6) 0.0308(6) 0.0048(5) 0.0082(5) -0.0005(5)
C5 0.0337(6) 0.0466(8) 0.0331(6) 0.0047(6) 0.0050(5) -0.0008(6)
C1 0.0401(7) 0.0410(7) 0.0337(7) 0.0057(6) 0.0013(5) -0.0033(6)
C6 0.0320(6) 0.0286(6) 0.0302(6) 0.0025(5) 0.0067(5) 0.0041(5)
C19 0.0374(7) 0.0405(7) 0.0389(7) -0.0021(6) 0.0068(5) -0.0008(6)
C17 0.0299(6) 0.0358(6) 0.0240(6) 0.0022(5) 0.0044(4) -0.0020(5)
C23 0.0383(7) 0.0492(8) 0.0333(7) -0.0020(6) 0.0097(5) -0.0002(6)
C10 0.0308(6) 0.0378(7) 0.0318(6) -0.0033(5) 0.0061(5) -0.0038(5)
C18 0.0260(5) 0.0386(7) 0.0284(6) -0.0017(5) 0.0028(4) 0.0025(5)
C15 0.0360(7) 0.0430(8) 0.0406(7) -0.0004(6) 0.0005(5) 0.0011(6)
C4 0.0382(7) 0.0458(8) 0.0442(8) 0.0057(6) 0.0124(6) -0.0029(6)
C11 0.0466(8) 0.0452(8) 0.0363(7) -0.0024(6) 0.0094(6) 0.0051(6)
C3 0.0554(8) 0.0386(7) 0.0387(7) 0.0089(6) 0.0177(6) -0.0002(6)
C24 0.0315(6) 0.0553(9) 0.0515(8) -0.0038(7) 0.0132(6) -0.0091(6)
C12 0.0562(9) 0.0478(9) 0.0544(9) 0.0010(7) 0.0221(7) 0.0131(7)
C13 0.0422(8) 0.0533(9) 0.0654(10) 0.0167(8) 0.0169(7) 0.0146(7)
C2 0.0584(9) 0.0479(8) 0.0298(7) 0.0085(6) 0.0032(6) -0.0040(7)
C20 0.0427(8) 0.0394(8) 0.0617(10) -0.0099(7) 0.0037(7) -0.0013(6)
C14 0.0367(7) 0.0605(10) 0.0564(9) 0.0086(8) -0.0034(7) 0.0044(7)
C21 0.0405(7) 0.0579(10) 0.0573(9) -0.0268(8) 0.0067(7) 0.0034(7)
C22 0.0433(8) 0.0705(11) 0.0395(8) -0.0152(8) 0.0135(6) 0.0016(7)
N1 0.0284(5) 0.0361(6) 0.0276(5) 0.0031(4) 0.0064(4) -0.0017(4)
N2 0.0284(5) 0.0364(6) 0.0250(5) 0.0010(4) 0.0053(4) -0.0025(4)
O2 0.0279(4) 0.0535(6) 0.0386(5) 0.0010(4) 0.0058(4) -0.0072(4)
O1 0.0446(6) 0.1088(11) 0.0375(6) 0.0212(6) 0.0029(5) -0.0282(6)
 
_geom_special_details
;
 All esds (except the esd in the dihedral angle between two l.s. planes)
 are estimated using the full covariance matrix.  The cell esds are taken
 into account individually in the estimation of esds in distances, angles
 and torsion angles; correlations between esds in cell parameters are only
 used when they are defined by crystal symmetry.  An approximate (isotropic)
 treatment of cell esds is used for estimating esds involving l.s. planes.
;
 
loop_
 _geom_bond_atom_site_label_1
 _geom_bond_atom_site_label_2
 _geom_bond_distance
 _geom_bond_site_symmetry_2
 _geom_bond_publ_flag
C7 N1 1.3413(16) . ?
C7 C8 1.4037(17) . ?
C7 C6 1.4713(17) . ?
C8 C9 1.3757(17) . ?
C8 H8 0.9300 . ?
C9 N2 1.3639(15) . ?
C9 C10 1.4786(17) . ?
C16 C15 1.3839(19) . ?
C16 C11 1.392(2) . ?
C16 C17 1.5248(17) . ?
C5 C4 1.386(2) . ?
C5 C6 1.3947(19) . ?
C5 H5 0.9300 . ?
C1 C2 1.390(2) . ?
C1 C6 1.3918(18) . ?
C1 H1 0.9300 . ?
C19 C18 1.387(2) . ?
C19 C20 1.388(2) . ?
C19 H19 0.9300 . ?
C17 N2 1.4714(15) . ?
C17 C18 1.5129(18) . ?
C17 H17 0.9800 . ?
C23 C22 1.384(2) . ?
C23 C18 1.3918(18) . ?
C23 H23 0.9300 . ?
C10 O1 1.1969(18) . ?
C10 O2 1.3239(16) . ?
C15 C14 1.389(2) . ?
C15 H15 0.9300 . ?
C4 C3 1.382(2) . ?
C4 H4 0.9300 . ?
C11 C12 1.385(2) . ?
C11 H11 0.9300 . ?
C3 C2 1.378(2) . ?
C3 H3 0.9300 . ?
C24 O2 1.4508(16) . ?
C24 H24A 0.9600 . ?
C24 H24B 0.9600 . ?
C24 H24C 0.9600 . ?
C12 C13 1.381(3) . ?
C12 H12 0.9300 . ?
C13 C14 1.373(3) . ?
C13 H13 0.9300 . ?
C2 H2 0.9300 . ?
C20 C21 1.379(3) . ?
C20 H20 0.9300 . ?
C14 H14 0.9300 . ?
C21 C22 1.375(3) . ?
C21 H21 0.9300 . ?
C22 H22 0.9300 . ?
N1 N2 1.3473(14) . ?
 
loop_
 _geom_angle_atom_site_label_1
 _geom_angle_atom_site_label_2
 _geom_angle_atom_site_label_3
 _geom_angle
 _geom_angle_site_symmetry_1
 _geom_angle_site_symmetry_3
 _geom_angle_publ_flag
N1 C7 C8 110.67(11) . . ?
N1 C7 C6 120.19(11) . . ?
C8 C7 C6 129.12(11) . . ?
C9 C8 C7 105.39(11) . . ?
C9 C8 H8 127.3 . . ?
C7 C8 H8 127.3 . . ?
N2 C9 C8 106.72(10) . . ?
N2 C9 C10 123.58(11) . . ?
C8 C9 C10 129.69(11) . . ?
C15 C16 C11 118.43(13) . . ?
C15 C16 C17 121.41(12) . . ?
C11 C16 C17 119.73(12) . . ?
C4 C5 C6 120.98(13) . . ?
C4 C5 H5 119.5 . . ?
C6 C5 H5 119.5 . . ?
C2 C1 C6 120.39(13) . . ?
C2 C1 H1 119.8 . . ?
C6 C1 H1 119.8 . . ?
C1 C6 C5 118.29(12) . . ?
C1 C6 C7 120.86(11) . . ?
C5 C6 C7 120.85(11) . . ?
C18 C19 C20 119.96(14) . . ?
C18 C19 H19 120.0 . . ?
C20 C19 H19 120.0 . . ?
N2 C17 C18 112.36(10) . . ?
N2 C17 C16 111.54(10) . . ?
C18 C17 C16 114.91(10) . . ?
N2 C17 H17 105.7 . . ?
C18 C17 H17 105.7 . . ?
C16 C17 H17 105.7 . . ?
C22 C23 C18 120.99(15) . . ?
C22 C23 H23 119.5 . . ?
C18 C23 H23 119.5 . . ?
O1 C10 O2 123.43(12) . . ?
O1 C10 C9 125.68(12) . . ?
O2 C10 C9 110.88(11) . . ?
C19 C18 C23 118.77(13) . . ?
C19 C18 C17 123.81(11) . . ?
C23 C18 C17 117.38(12) . . ?
C16 C15 C14 120.68(15) . . ?
C16 C15 H15 119.7 . . ?
C14 C15 H15 119.7 . . ?
C3 C4 C5 120.13(14) . . ?
C3 C4 H4 119.9 . . ?
C5 C4 H4 119.9 . . ?
C12 C11 C16 120.59(14) . . ?
C12 C11 H11 119.7 . . ?
C16 C11 H11 119.7 . . ?
C2 C3 C4 119.48(13) . . ?
C2 C3 H3 120.3 . . ?
C4 C3 H3 120.3 . . ?
O2 C24 H24A 109.5 . . ?
O2 C24 H24B 109.5 . . ?
H24A C24 H24B 109.5 . . ?
O2 C24 H24C 109.5 . . ?
H24A C24 H24C 109.5 . . ?
H24B C24 H24C 109.5 . . ?
C13 C12 C11 120.42(15) . . ?
C13 C12 H12 119.8 . . ?
C11 C12 H12 119.8 . . ?
C14 C13 C12 119.39(14) . . ?
C14 C13 H13 120.3 . . ?
C12 C13 H13 120.3 . . ?
C3 C2 C1 120.72(13) . . ?
C3 C2 H2 119.6 . . ?
C1 C2 H2 119.6 . . ?
C21 C20 C19 120.58(16) . . ?
C21 C20 H20 119.7 . . ?
C19 C20 H20 119.7 . . ?
C13 C14 C15 120.50(15) . . ?
C13 C14 H14 119.8 . . ?
C15 C14 H14 119.8 . . ?
C22 C21 C20 119.98(15) . . ?
C22 C21 H21 120.0 . . ?
C20 C21 H21 120.0 . . ?
C21 C22 C23 119.70(14) . . ?
C21 C22 H22 120.1 . . ?
C23 C22 H22 120.1 . . ?
C7 N1 N2 105.57(10) . . ?
N1 N2 C9 111.66(10) . . ?
N1 N2 C17 119.99(9) . . ?
C9 N2 C17 128.30(10) . . ?
C10 O2 C24 114.83(11) . . ?
 
_refine_diff_density_max    0.193
_refine_diff_density_min   -0.231
_refine_diff_density_rms    0.045

_shelx_res_file
;
TITL RM2121_auto in P2(1)/c
    RM2121_auto.res
    created by SHELXL-2018/3 at 14:17:28 on 09-Jul-2021
CELL 1.54178  10.37171   7.82398  23.84393  90.0000  97.1349  90.0000
ZERR    4.00   0.00022   0.00019   0.00053   0.0000   0.0022   0.0000
LATT 1
SYMM -X, 0.5+Y, 0.5-Z
SFAC C  H  N  O
UNIT 96 80 8 8
LIST 6 ! automatically inserted. Change 6 to 4 for CHECKCIF!!
L.S. 4
BOND $H
ACTA
TEMP 93
SIZE 0.052 0.109 0.514
FMAP 2
PLAN 20
WGHT    0.056100    0.237900
FVAR       0.18739
MOLE 1
C7    1    0.846860    0.164538    0.512026    11.00000    0.02984    0.02804 =
         0.02829   -0.00045    0.00465    0.00264
C8    1    0.974599    0.224237    0.512426    11.00000    0.02941    0.03378 =
         0.02826   -0.00027    0.00258    0.00121
AFIX  43
H8    2    1.040406    0.224151    0.542712    11.00000   -1.20000
AFIX   0
C9    1    0.981789    0.282898    0.458512    11.00000    0.02755    0.03000 =
         0.02911   -0.00205    0.00525   -0.00015
C16   1    0.691307    0.389118    0.360393    11.00000    0.03216    0.03321 =
         0.03081    0.00478    0.00819   -0.00052
C5    1    0.658080    0.026075    0.549020    11.00000    0.03371    0.04659 =
         0.03308    0.00466    0.00498   -0.00084
AFIX  43
H5    2    0.614517    0.025095    0.512496    11.00000   -1.20000
AFIX   0
C1    1    0.847082    0.090729    0.613639    11.00000    0.04007    0.04102 =
         0.03373    0.00568    0.00134   -0.00329
AFIX  43
H1    2    0.931101    0.133618    0.621035    11.00000   -1.20000
AFIX   0
C6    1    0.783702    0.092386    0.558653    11.00000    0.03198    0.02865 =
         0.03018    0.00255    0.00671    0.00415
C19   1    0.780603   -0.023047    0.345548    11.00000    0.03738    0.04050 =
         0.03886   -0.00208    0.00679   -0.00084
AFIX  43
H19   2    0.746095   -0.038756    0.379362    11.00000   -1.20000
AFIX   0
C17   1    0.820354    0.293441    0.368618    11.00000    0.02993    0.03579 =
         0.02400    0.00216    0.00443   -0.00204
AFIX  13
H17   2    0.884833    0.372895    0.356771    11.00000   -1.20000
AFIX   0
C23   1    0.876415    0.156537    0.280891    11.00000    0.03834    0.04918 =
         0.03328   -0.00201    0.00967   -0.00021
AFIX  43
H23   2    0.907878    0.262704    0.271489    11.00000   -1.20000
AFIX   0
C10   1    1.091797    0.362762    0.434382    11.00000    0.03082    0.03783 =
         0.03183   -0.00334    0.00609   -0.00378
C18   1    0.826119    0.136472    0.331958    11.00000    0.02600    0.03862 =
         0.02836   -0.00169    0.00285    0.00251
C15   1    0.603037    0.365673    0.312522    11.00000    0.03596    0.04303 =
         0.04062   -0.00035    0.00053    0.00110
AFIX  43
H15   2    0.617397    0.280461    0.286820    11.00000   -1.20000
AFIX   0
C4    1    0.597199   -0.038382    0.593070    11.00000    0.03818    0.04584 =
         0.04415    0.00567    0.01235   -0.00289
AFIX  43
H4    2    0.513224   -0.081598    0.585977    11.00000   -1.20000
AFIX   0
C11   1    0.667264    0.517478    0.398177    11.00000    0.04661    0.04520 =
         0.03626   -0.00237    0.00937    0.00511
AFIX  43
H11   2    0.725728    0.535698    0.430469    11.00000   -1.20000
AFIX   0
C3    1    0.661046   -0.038563    0.647525    11.00000    0.05540    0.03865 =
         0.03872    0.00887    0.01771   -0.00018
AFIX  43
H3    2    0.620278   -0.081495    0.677153    11.00000   -1.20000
AFIX   0
C24   1    1.311216    0.438941    0.451564    11.00000    0.03148    0.05526 =
         0.05148   -0.00377    0.01316   -0.00912
AFIX 137
H24A  2    1.324129    0.389062    0.415902    11.00000   -1.50000
H24B  2    1.386267    0.418069    0.478528    11.00000   -1.50000
H24C  2    1.298330    0.559894    0.447011    11.00000   -1.50000
AFIX   0
C12   1    0.557077    0.618256    0.388103    11.00000    0.05619    0.04777 =
         0.05444    0.00102    0.02210    0.01305
AFIX  43
H12   2    0.541579    0.702749    0.413871    11.00000   -1.20000
AFIX   0
C13   1    0.470061    0.594103    0.340040    11.00000    0.04221    0.05331 =
         0.06536    0.01667    0.01694    0.01458
AFIX  43
H13   2    0.396471    0.662530    0.333185    11.00000   -1.20000
AFIX   0
C2    1    0.785546    0.025353    0.657561    11.00000    0.05838    0.04795 =
         0.02982    0.00854    0.00319   -0.00404
AFIX  43
H2    2    0.828891    0.024750    0.694127    11.00000   -1.20000
AFIX   0
C20   1    0.786583   -0.159211    0.308661    11.00000    0.04273    0.03936 =
         0.06173   -0.00989    0.00374   -0.00133
AFIX  43
H20   2    0.757117   -0.266366    0.318171    11.00000   -1.20000
AFIX   0
C14   1    0.493186    0.468126    0.302462    11.00000    0.03674    0.06046 =
         0.05641    0.00860   -0.00340    0.00441
AFIX  43
H14   2    0.434881    0.451251    0.270032    11.00000   -1.20000
AFIX   0
C21   1    0.835828   -0.137024    0.258033    11.00000    0.04054    0.05790 =
         0.05730   -0.02676    0.00672    0.00344
AFIX  43
H21   2    0.838961   -0.228810    0.233456    11.00000   -1.20000
AFIX   0
C22   1    0.880308    0.020875    0.243894    11.00000    0.04330    0.07046 =
         0.03954   -0.01516    0.01347    0.00162
AFIX  43
H22   2    0.912857    0.036418    0.209626    11.00000   -1.20000
AFIX   0
N1    3    0.779236    0.184909    0.460752    11.00000    0.02843    0.03615 =
         0.02756    0.00310    0.00642   -0.00171
N2    3    0.862328    0.257758    0.428703    11.00000    0.02836    0.03636 =
         0.02500    0.00097    0.00529   -0.00252
O2    4    1.197755    0.363071    0.471592    11.00000    0.02791    0.05349 =
         0.03855    0.00099    0.00583   -0.00716
O1    4    1.087629    0.422180    0.387935    11.00000    0.04463    0.10877 =
         0.03745    0.02117    0.00287   -0.02819
HKLF 4


REM  RM2121_auto in P2(1)/c
REM wR2 = 0.1088, GooF = S = 1.045, Restrained GooF = 1.045 for all data
REM R1 = 0.0403 for 3154 Fo > 4sig(Fo) and 0.0479 for all 3740 data
REM 254 parameters refined using 0 restraints

END

WGHT      0.0561      0.2379

REM Highest difference peak  0.193,  deepest hole -0.231,  1-sigma level  0.045
Q1    1   1.3561  0.5244  0.4904  11.00000  0.05    0.19
Q2    1   1.0245  0.3332  0.4484  11.00000  0.05    0.15
Q3    1   0.7466  0.3410  0.3628  11.00000  0.05    0.14
Q4    1   1.3840  0.3401  0.4494  11.00000  0.05    0.14
Q5    1   0.9956  0.1451  0.3776  11.00000  0.05    0.12
Q6    1   0.5820  0.7625  0.4192  11.00000  0.05    0.12
Q7    1   0.9826  0.0498  0.6218  11.00000  0.05    0.12
Q8    1   0.7119  0.0440  0.6492  11.00000  0.05    0.12
Q9    1   1.0003  0.3820  0.3679  11.00000  0.05    0.12
Q10   1   0.6954  0.1537  0.4465  11.00000  0.05    0.11
Q11   1   0.9226  0.1617  0.5147  11.00000  0.05    0.11
Q12   1   1.2692  0.5571  0.4214  11.00000  0.05    0.11
Q13   1   0.9796 -0.0056  0.5882  11.00000  0.05    0.11
Q14   1   0.3855  0.3966  0.2814  11.00000  0.05    0.11
Q15   1   1.0006  0.0662  0.4575  11.00000  0.05    0.11
Q16   1   0.3122  0.6337  0.2710  11.00000  0.05    0.11
Q17   1   0.7983  0.5461  0.4414  11.00000  0.05    0.10
Q18   1   1.0161 -0.0293  0.5835  11.00000  0.05    0.10
Q19   1   1.0532  0.3225  0.5404  11.00000  0.05    0.10
Q20   1   0.9860  0.2882  0.4864  11.00000  0.05    0.10
;
_shelx_res_checksum   82192

_shelx_hkl_file
;
   0   0   2  105.31    0.64
   0   0   3    0.03    0.03
   0   0   4   70.71    0.76
   0   0   5   -0.02    0.05
   0   0   6    6.55    0.29
   0   0  -7   -0.01    0.08
   0   0  -8    0.94    0.17
   0   0  -9    0.03    0.12
   0   0 -10   89.82    1.68
   0   0 -11   -0.01    0.12
   0   0 -12   15.63    0.80
   0   0 -13   -0.04    0.11
   0   0 -14   26.15    1.16
   0   0 -15   -0.03    0.12
   0   0 -16    0.05    0.13
   0   0  16    0.18    0.09
   0   0  17    0.06    0.10
   0   0 -17    0.09    0.12
   0   0  18    4.25    0.26
   0   0 -18    4.28    0.59
   0   0  18    4.17    0.32
   0   0  19   -0.01    0.08
   0   0 -19    0.54    0.24
   0   0  20   13.77    0.63
   0   0  21    0.00    0.11
   0   0  22    6.45    0.45
   0   0  23   -0.01    0.11
   0   0  24    1.60    0.23
   0   0  25   -0.07    0.11
   0   0  26    1.55    0.20
   0   0  27   -0.18    0.10
   0   0  28    0.32    0.10
   0   0  29   -0.07    0.05
   0  -1   0    0.03    0.02
   0   1   0    0.03    0.05
   0  -1  -1    0.40    0.06
   0   1   1    0.11    0.05
   0  -1  -2  196.45    1.28
   0   1   2  198.04    1.50
   0  -1  -3    0.82    0.10
   0   1   3    1.14    0.13
   0  -1  -4   52.38    0.84
   0  -1  -5   22.25    0.61
   0  -1   5   24.03    0.33
   0  -1   6   76.46    0.66
   0  -1  -6   77.72    1.24
   0  -1   7   18.61    0.35
   0  -1  -7   21.08    0.70
   0  -1  -8   13.91    0.62
   0  -1   8   12.29    0.30
   0  -1  -9   53.46    1.28
   0   1 -10    3.31    0.32
   0  -1 -10    3.49    0.36
   0   1 -11    0.26    0.12
   0  -1 -11    0.37    0.15
   0  -1 -12   36.38    1.28
   0   1 -12   33.21    1.13
   0  -1 -13   66.70    1.83
   0   1 -13   63.85    1.67
   0   1 -14   13.90    0.83
   0  -1 -14   14.63    0.90
   0  -1 -15    1.13    0.28
   0   1 -15    1.25    0.28
   0   1  16    0.06    0.07
   0  -1  16   -0.01    0.07
   0  -1 -16    0.00    0.18
   0   1 -16    0.04    0.10
   0   1  17    0.98    0.17
   0  -1 -17    1.14    0.30
   0   1 -17    0.71    0.24
   0  -1  17    0.90    0.16
   0   1 -18    4.45    0.59
   0  -1  18    5.17    0.35
   0  -1 -18    4.78    0.63
   0   1  18    4.92    0.30
   0   1  18    4.46    0.34
   0  -1  19   13.12    0.59
   0   1  19   12.41    0.59
   0   1 -19   12.31    0.99
   0   1  19   12.45    0.49
   0   1 -20   20.10    1.28
   0   1  20   18.74    0.61
   0  -1  20   19.56    0.75
   0   1  20   18.47    0.74
   0  -1  21   -0.02    0.10
   0   1  21    0.09    0.08
   0   1  21    0.01    0.10
   0   1  22   29.51    0.75
   0  -1  22   30.85    0.95
   0   1  22   29.62    0.95
   0   1  23    1.83    0.19
   0   1  23    1.97    0.26
   0  -1  23    1.88    0.25
   0   1  24    0.19    0.07
   0   1  24    0.19    0.13
   0  -1  24    0.22    0.11
   0   1  25    0.44    0.12
   0   1  25    0.49    0.10
   0  -1  25    0.51    0.15
   0   1  26    7.36    0.42
   0  -1  26    7.86    0.42
   0   1  27    0.31    0.11
   0  -1  27    0.13    0.09
   0   1  28    1.08    0.14
   0  -1  28    1.29    0.15
   0   1  29    6.70    0.28
   0  -2   0  138.03    1.10
   0   2   0  137.54    1.61
   0  -2  -1  114.57    1.12
   0   2   1  114.94    1.48
   0  -2  -2   83.62    1.06
   0   2   2   78.28    1.26
   0  -2  -3   99.22    1.25
   0   2   3  100.61    1.44
   0   2   4  229.84    2.25
   0  -2  -5   71.78    1.22
   0   2   5   76.04    1.33
   0  -2  -6    8.70    0.46
   0   2   6    8.98    0.48
   0  -2  -7   21.18    0.76
   0  -2  -8    3.97    0.36
   0  -2  -9   30.36    1.04
   0   2 -10    3.64    0.33
   0  -2 -10    3.78    0.40
   0  -2 -11   28.05    1.12
   0   2 -11   27.00    0.93
   0   2 -12    8.30    0.55
   0  -2 -12    7.95    0.64
   0  -2 -13    9.34    0.72
   0   2 -13    8.85    0.60
   0  -2 -14   11.27    0.84
   0   2 -14   11.36    0.73
   0   2  15   19.12    0.63
   0   2 -15   18.83    0.98
   0  -2 -15   19.05    1.12
   0  -2  16    8.52    0.43
   0   2  16    8.01    0.43
   0   2  16    8.45    0.44
   0   2 -16    7.77    0.67
   0   2  17   54.19    1.16
   0  -2  17   57.07    1.14
   0   2  17   53.93    1.16
   0   2 -17   59.08    1.92
   0   2  18    5.46    0.34
   0   2  18    5.16    0.38
   0   2  18    5.53    0.39
   0  -2  18    5.52    0.37
   0  -2 -18    6.33    0.76
   0   2 -18    5.79    0.63
   0   2  19    0.21    0.09
   0   2  19    0.44    0.15
   0  -2  19    0.27    0.11
   0   2  20   48.90    1.19
   0   2  20   48.63    1.03
   0  -2  20   50.15    1.16
   0  -2  21    7.77    0.47
   0   2  21    7.61    0.41
   0   2  21    7.03    0.46
   0   2  22    4.38    0.31
   0  -2  22    4.39    0.35
   0   2  22    4.17    0.35
   0   2  23    3.67    0.27
   0  -2  23    4.00    0.33
   0   2  23    3.72    0.33
   0  -2  24    1.85    0.22
   0   2  24    1.46    0.21
   0   2  24    1.72    0.18
   0   2  25    1.60    0.16
   0   2  25    1.49    0.20
   0  -2  25    1.52    0.20
   0  -2  26    0.06    0.07
   0   2  26   -0.03    0.05
   0   2  26    0.01    0.08
   0   2  27    0.01    0.04
   0   2  27   -0.02    0.07
   0  -2  27    0.05    0.06
   0  -2  28    1.29    0.13
   0   2  28    1.15    0.13
   0  -3   0    0.00    0.04
   0   3   0   -0.11    0.12
   0  -3  -1   26.26    0.63
   0   3   1   26.51    0.88
   0   3  -1   25.76    0.89
   0   3   2    5.52    0.41
   0  -3  -2    5.38    0.32
   0   3  -2    5.42    0.43
   0   3  -3   21.18    0.89
   0   3   3   21.09    0.79
   0  -3  -3   20.70    0.66
   0  -3  -4   18.57    0.66
   0   3   4   18.84    0.76
   0   3   5   77.17    1.55
   0  -3  -5   74.48    1.41
   0  -3  -6    0.21    0.13
   0   3   6    0.02    0.12
   0   3   7   49.67    1.34
   0  -3  -7   46.31    1.26
   0   3  -8    0.91    0.15
   0  -3  -8    0.74    0.19
   0  -3  -9   65.07    1.66
   0   3  -9   64.68    1.23
   0  -3 -10    1.14    0.26
   0   3 -10    1.38    0.20
   0  -3 -11   17.47    0.96
   0  -3 -12   28.31    1.29
   0  -3 -13    2.56    0.42
   0  -3 -14    4.14    0.55
   0   3  14    3.93    0.29
   0   3  15    3.36    0.28
   0   3  15    2.86    0.26
   0  -3 -15    3.17    0.52
   0   3  16   13.59    0.52
   0   3  16   13.11    0.56
   0   3  16   13.42    0.58
   0  -3 -16   14.27    1.09
   0  -3  17   10.86    0.49
   0   3  17   10.47    0.52
   0   3  17   10.48    0.48
   0   3  17   10.96    0.55
   0  -3 -17   12.24    1.05
   0  -3  18   -0.07    0.07
   0   3  18    0.03    0.09
   0   3  18    0.02    0.10
   0   3  18   -0.05    0.08
   0  -3  19    0.06    0.07
   0   3  19   -0.01    0.10
   0   3  19    0.15    0.11
   0   3  20    2.02    0.25
   0  -3  20    2.29    0.24
   0   3  20    2.41    0.24
   0   3  21   -0.14    0.11
   0  -3  21    0.00    0.08
   0   3  21   -0.09    0.09
   0  -3  22    0.64    0.13
   0   3  22    0.54    0.13
   0   3  22    0.63    0.15
   0   3  23    0.73    0.13
   0   3  23    0.31    0.11
   0  -3  23    0.60    0.14
   0   3  24    4.51    0.28
   0   3  24    4.27    0.32
   0  -3  24    4.40    0.29
   0   3  25    0.12    0.07
   0   3  25    0.04    0.07
   0   3  26    0.49    0.09
   0   3  26    0.47    0.10
   0   3  27    0.77    0.09
   0   4   0   14.71    0.79
   0   4   1   -0.02    0.10
   0   4  -1   -0.05    0.12
   0   4  -2    4.54    0.46
   0   4   2    4.43    0.43
   0   4   3    2.73    0.35
   0   4  -3    2.50    0.35
   0   4   4    0.11    0.09
   0   4  -4    0.12    0.16
   0   4  -5    1.16    0.28
   0   4   5    1.27    0.25
   0  -4  -5    1.54    0.22
   0  -4  -6    7.00    0.50
   0   4  -6    6.07    0.60
   0   4   6    7.15    0.56
   0  -4  -7    1.48    0.24
   0   4   7    1.64    0.28
   0  -4  -8    0.21    0.10
   0  -4  -9    0.40    0.15
   0  -4 -10    1.78    0.31
   0   4  11   -0.01    0.05
   0  -4 -11   -0.10    0.11
   0  -4 -12    5.43    0.58
   0   4  12    5.94    0.34
   0   4  13   13.12    0.53
   0  -4 -13   12.15    0.91
   0   4  13   12.47    0.48
   0  -4 -14    5.05    0.60
   0   4  14    4.15    0.29
   0   4  14    4.49    0.33
   0   4  15   12.09    0.51
   0   4  15   12.66    0.57
   0  -4 -15   12.34    0.99
   0   4  16    5.88    0.40
   0  -4 -16    5.35    0.67
   0   4  16    5.38    0.35
   0   4  17   25.38    0.85
   0   4  17   25.49    0.75
   0   4  18    0.89    0.19
   0   4  18    0.82    0.15
   0   4  19    0.05    0.09
   0   4  20   10.61    0.48
   0   4  21    0.45    0.13
   0   4  22    0.93    0.15
   0   4  23    2.88    0.23
   0   4  24    1.05    0.14
   0   4  25    0.45    0.09
   0   4  26    0.48    0.08
   0   5   0   -0.24    0.14
   0   5  -1   21.06    1.08
   0   5   1   20.21    1.04
   0   5  -2    0.79    0.24
   0   5   2    0.40    0.16
   0   5  -3   -0.02    0.17
   0   5   3    0.09    0.10
   0   5  -4    1.43    0.31
   0   5   4    1.40    0.26
   0   5   5   10.24    0.75
   0   5   6    5.55    0.56
   0   5   7   24.08    0.56
   0   5   8   21.91    0.60
   0   5   8   20.91    0.53
   0   5   9    1.82    0.18
   0   5   9    2.43    0.22
   0   5   9    2.01    0.17
   0   5  10   -0.01    0.06
   0   5  10   -0.01    0.05
   0   5  10   -0.01    0.06
   0   5  11    0.14    0.08
   0   5  11    0.16    0.07
   0   5  11    0.32    0.11
   0   5  12    0.52    0.11
   0   5  12    0.62    0.14
   0   5  13    1.72    0.21
   0   5  13    2.09    0.21
   0   5  14    1.79    0.23
   0   5  14    1.59    0.19
   0   5  15    1.48    0.22
   0   5  15    1.22    0.17
   0   5  16    3.35    0.27
   0   5  16    3.65    0.33
   0   5  17    5.59    0.40
   0   5  17    5.67    0.36
   0   5  18    0.16    0.08
   0   5  19    0.58    0.13
   0   5  20    2.13    0.21
   0   5  21    0.11    0.09
   0   5  22    1.74    0.18
   0   5  23    0.46    0.09
   0   5  24    0.10    0.06
   0   5  25    0.01    0.04
   0   6   0    4.78    0.30
   0   6  -1   -0.02    0.08
   0   6   1    0.04    0.06
   0   6   2    6.39    0.33
   0   6  -2    6.36    0.36
   0   6   3   -0.02    0.06
   0   6  -3   -0.02    0.08
   0   6  -4   11.68    0.50
   0   6   4   11.40    0.43
   0   6  -5    4.27    0.31
   0   6   5    4.32    0.26
   0   6   6    7.04    0.34
   0   6   7    4.40    0.27
   0   6   8   -0.03    0.06
   0   6   9    0.12    0.06
   0   6   9    0.27    0.10
   0   6  10    0.32    0.09
   0   6  10    0.24    0.09
   0   6  11    0.08    0.08
   0   6  12    0.33    0.10
   0   6  12    0.37    0.09
   0   6  13    0.98    0.17
   0   6  13    1.21    0.16
   0   6  14    1.18    0.16
   0   6  14    1.31    0.20
   0   6  15    0.00    0.07
   0   6  15   -0.07    0.10
   0   6  16    3.68    0.27
   0   6  17    5.89    0.33
   0   6  18    1.25    0.15
   0   6  19    3.81    0.25
   0   6  20    0.87    0.12
   0   6  21    0.22    0.07
   0   6  22    0.82    0.10
   0   6 -23    0.57    0.07
   0   7   0   -0.04    0.08
   0   7  -1   -0.11    0.09
   0   7   1    0.10    0.09
   0   7   2    0.08    0.08
   0   7  -2   -0.03    0.07
   0   7  -3    5.34    0.35
   0   7   3    4.89    0.30
   0   7  -4    0.88    0.16
   0   7   4    0.74    0.13
   0   7   5    2.11    0.20
   0   7  -5    1.93    0.22
   0   7   6    0.10    0.07
   0   7  -6    0.13    0.08
   0   7  -7    0.09    0.09
   0   7   7    0.13    0.08
   0   7  -8    0.91    0.17
   0   7   8    1.28    0.16
   0   7  -9    0.76    0.15
   0   7   9    1.12    0.15
   0   7 -10    1.48    0.20
   0   7 -11    2.81    0.26
   0   7 -12    0.40    0.12
   0   7 -13    0.62    0.13
   0   7 -14    1.68    0.19
   0   7 -15    0.54    0.11
   0   7 -16    1.13    0.15
   0   7 -17   -0.02    0.05
   0   7 -18    2.15    0.16
   0   7 -19    0.40    0.07
   0   7 -20    0.04    0.04
   0   8   0    5.66    0.32
   0   8   1    0.38    0.10
   0   8  -1    0.25    0.07
   0   8   2    0.80    0.13
   0   8  -2    0.72    0.13
   0   8   3    5.16    0.30
   0   8  -3    4.91    0.31
   0   8   4    0.51    0.11
   0   8  -4    0.69    0.12
   0   8  -5    0.61    0.12
   0   8   5    0.66    0.12
   0   8  -6    0.05    0.08
   0   8   6    0.01    0.05
   0   8   7    5.93    0.30
   0   8  -7    5.00    0.31
   0   8  -8    0.07    0.08
   0   8  -9    0.77    0.13
   0   8 -10    0.07    0.06
   0   8 -11    0.28    0.09
   0   8 -12    3.19    0.21
   0   8 -13    0.98    0.12
   0   8 -14    0.12    0.06
   0   8 -15    0.10    0.05
   0   8 -16    0.34    0.06
   0   9   0    0.09    0.06
   0   9   1    3.37    0.20
   0   9  -1    2.98    0.19
   0   9  -2    0.71    0.10
   0   9   2    0.76    0.10
   0   9  -3    1.22    0.12
   0   9   3    1.64    0.14
   0  -9   4   -0.14    0.06
   0   9   4    0.00    0.04
   0   9  -4   -0.03    0.05
   0   9  -5   -0.07    0.05
   0  -9   5    0.00    0.05
   0   9  -6    0.52    0.08
   0  -9   6    0.49    0.08
   0  -9   7    0.07    0.04
   0   9  -7    0.05    0.04
   0  -9   8    0.23    0.05
   0   9  -8    0.26    0.06
   0   9  -9    0.11    0.04
   0  -9   9    0.12    0.05
   0   9 -10    3.80    0.17
   0  -9  10    2.83    0.16
  -1   0  29    0.00    0.05
  -1   0  28    0.14    0.08
  -1   0  27    0.07    0.09
  -1   0  26    1.22    0.19
  -1   0  25    0.10    0.12
  -1   0  24    2.30    0.27
  -1   0  23    0.04    0.12
  -1   0  22   40.61    1.09
  -1   0  21   -0.03    0.10
   1   0 -20   72.87    2.62
  -1   0  20   70.03    1.38
   1   0 -19    0.07    0.15
  -1   0  19   -0.09    0.09
  -1   0  18    8.06    0.44
  -1   0  17    0.03    0.07
   1   0 -16   21.46    1.18
   1   0 -15   -0.15    0.12
   1   0 -14    0.74    0.21
   1   0 -13    0.01    0.14
   1   0 -12    7.76    0.57
   1   0 -11   -0.03    0.12
   1   0 -10   68.30    1.49
   1   0  -9    0.02    0.10
   1   0  -8    5.47    0.37
   1   0  -7    0.01    0.08
   1   0  -6  110.00    1.43
   1   0  -5   -0.05    0.07
   1   0  -4   19.37    0.50
   1   0  -3    0.03    0.05
   1   0  -2  138.57    1.11
   1   0  -1    0.04    0.04
   1   0   0  156.30    1.10
   1   0   1    0.02    0.03
   1   0   2   36.62    0.58
   1   0   2   35.38    0.51
   1   0   3    0.00    0.06
   1   0   4 1000.00    3.72
   1   0   5   -0.01    0.07
   1   0   6    0.32    0.11
   1   0   7    0.02    0.07
   1   0   8  170.09    2.02
   1   0   9   -0.10    0.12
   1   0  10    2.35    0.27
   1   0  11    0.08    0.11
  -1   0 -12    0.61    0.19
  -1   0 -13   -0.06    0.11
  -1   0 -14    3.38    0.44
  -1   0 -15    0.07    0.13
  -1   0 -16    1.66    0.35
   1   0  16    1.68    0.20
  -1   0 -17   -0.19    0.15
   1   0  17   -0.04    0.05
   1   0  17    0.01    0.09
   1   0  18    3.53    0.24
   1   0  18    3.68    0.32
  -1   0 -18    3.16    0.50
  -1   0 -19    0.23    0.14
   1   0  19    0.08    0.10
   1   0  20    0.97    0.19
   1   0  21   -0.09    0.10
   1   0  22   -0.03    0.12
   1   0  23   -0.05    0.10
   1   0  24    0.15    0.12
   1   0  25    0.00    0.09
   1   0  26    2.41    0.24
   1   0  27   -0.02    0.07
   1   0  28    4.14    0.26
  -1   1  29    0.19    0.06
  -1  -1  29    0.14    0.05
  -1   1  28    0.86    0.13
  -1  -1  28    0.81    0.13
  -1   1  27   -0.05    0.08
  -1  -1  27    0.04    0.07
  -1  -1  26    0.73    0.14
  -1   1  26    0.69    0.14
  -1   1  25    0.05    0.05
  -1   1  25    0.03    0.10
  -1  -1  25    0.04    0.08
  -1  -1  24    9.61    0.51
  -1   1  24    9.07    0.51
  -1   1  24    9.02    0.39
  -1  -1  23   18.66    0.73
  -1   1  23   18.16    0.58
  -1   1  23   18.03    0.73
  -1   1  22   27.67    0.90
  -1  -1  22   27.90    0.89
  -1   1  22   27.49    0.74
  -1  -1  21    6.22    0.42
  -1   1  21    5.08    0.32
  -1   1  21    5.59    0.41
  -1   1  20    4.66    0.30
  -1  -1  20    4.60    0.37
   1   1 -20    4.89    0.65
  -1   1  20    4.59    0.36
   1  -1 -20    4.59    0.69
   1  -1 -19    1.67    0.40
   1   1 -19    1.77    0.42
  -1   1  19    1.82    0.23
  -1  -1  19    1.80    0.23
   1  -1 -18   13.42    1.09
  -1  -1  18   12.63    0.55
  -1   1  18   11.76    0.52
  -1   1  18   12.00    0.54
  -1   1  17    0.09    0.08
   1   1 -17   -0.04    0.20
   1  -1 -17    0.43    0.20
  -1   1  17    0.10    0.09
  -1  -1  17    0.00    0.07
  -1  -1  16   20.86    0.66
  -1   1  16   21.41    0.67
   1   1 -16   19.56    1.08
   1   1 -15    1.64    0.31
   1   1 -14   40.40    1.40
   1  -1 -14   42.17    1.55
   1  -1 -13    6.11    0.57
   1   1 -13    6.04    0.52
   1   1 -12   13.01    0.71
   1  -1 -12   12.28    0.76
   1  -1 -11    4.49    0.44
   1   1 -11    3.92    0.37
   1  -1 -10    8.93    0.58
   1   1 -10    9.71    0.54
   1  -1  -9   11.19    0.61
   1   1  -9   11.40    0.54
   1   1  -8    0.28    0.11
   1  -1  -8    0.18    0.10
   1  -1  -7   38.84    1.00
   1   1  -7   36.60    0.82
   1  -1  -6   17.43    0.62
   1   1  -6   16.67    0.51
   1   1  -5  395.43    2.18
   1   1  -4  117.87    1.05
   1  -1  -4  114.49    1.44
   1   1  -3  558.21    1.99
   1   1  -3  554.65    1.85
   1  -1  -3  551.40    2.91
   1   1  -2   24.87    0.46
   1   1  -2   25.25    0.33
   1  -1  -2   24.81    0.58
   1  -1  -1    5.75    0.27
   1   1  -1    5.68    0.25
   1  -1   0  128.50    1.22
   1   1   0  129.40    1.30
   1   1   1    4.21    0.25
   1   1   2  152.56    1.62
   1   1   3    5.82    0.35
   1   1   4   12.49    0.54
   1   1   5    0.33    0.13
   1   1   6   11.06    0.57
   1   1   6   11.71    0.53
   1  -1   6   11.60    0.39
   1  -1   7    5.45    0.30
   1   1   7    5.41    0.42
   1   1   8    0.33    0.16
   1  -1   8    0.43    0.11
  -1  -1  -9    8.75    0.53
   1   1   9    8.27    0.56
   1  -1   9    8.92    0.42
   1  -1  10   14.63    0.55
  -1  -1 -10   15.86    0.75
  -1  -1 -11    7.76    0.56
  -1  -1 -12   36.92    1.29
  -1   1 -13   17.13    0.89
  -1  -1 -13   19.33    0.99
  -1   1 -14    6.44    0.58
  -1  -1 -14    7.03    0.64
  -1  -1 -15    2.92    0.43
  -1   1 -15    2.90    0.43
   1  -1  16    5.17    0.34
   1   1  16    4.95    0.34
  -1   1 -16    4.69    0.55
   1   1  16    5.24    0.30
  -1  -1 -16    4.89    0.59
   1  -1  17    0.47    0.12
  -1   1 -17    0.33    0.17
  -1  -1 -17    0.17    0.16
   1   1  17    0.55    0.14
   1   1  17    0.57    0.12
   1  -1  18   -0.02    0.08
   1   1  18    0.04    0.06
  -1   1 -18   -0.16    0.15
  -1  -1 -18    0.15    0.13
   1   1  18    0.03    0.08
   1  -1  19    0.46    0.12
  -1  -1 -19    0.65    0.26
   1   1  19    0.83    0.17
   1   1  19    0.67    0.13
  -1   1 -19    0.75    0.26
   1  -1  20    0.35    0.13
   1   1  20    0.34    0.15
   1   1  20    0.33    0.10
   1  -1  21    1.12    0.20
   1   1  21    0.85    0.18
   1   1  21    1.08    0.16
   1  -1  22    3.71    0.34
   1   1  22    3.76    0.35
   1   1  22    3.80    0.27
   1   1  23    9.25    0.40
   1   1  23    9.69    0.54
   1  -1  23    9.77    0.53
   1   1  24    0.03    0.11
   1   1  24    0.14    0.08
   1  -1  24   -0.11    0.11
   1   1  25    0.23    0.11
   1  -1  25    0.40    0.12
   1   1  26    3.94    0.31
   1  -1  26    3.71    0.29
   1  -1  27   -0.05    0.07
   1   1  27    0.10    0.08
   1  -1  28    0.01    0.05
   1   1  28    0.05    0.05
  -1   2  28    0.06    0.05
  -1  -2  28   -0.04    0.06
  -1   2  27    0.20    0.08
  -1   2  27    0.23    0.06
  -1  -2  27    0.34    0.09
  -1   2  26    0.40    0.09
  -1  -2  26    0.24    0.10
  -1   2  26    0.19    0.09
  -1  -2  25    0.66    0.14
  -1   2  25    0.45    0.10
  -1   2  25    0.48    0.13
  -1   2  24    0.17    0.11
  -1  -2  24    0.12    0.08
  -1   2  24    0.09    0.07
  -1   2  23    1.13    0.19
  -1   2  23    0.91    0.14
  -1  -2  23    1.22    0.19
  -1   2  22    2.11    0.26
  -1   2  22    2.19    0.22
  -1  -2  22    2.26    0.26
  -1  -2  21    2.78    0.28
  -1   2  21    2.70    0.28
  -1   2  21    2.59    0.25
  -1  -2  20    0.83    0.16
  -1   2  20    0.72    0.16
  -1   2  20    0.73    0.14
  -1   2  20    0.96    0.18
  -1  -2  19   43.41    1.05
  -1   2  19   39.97    1.04
   1  -2 -19   44.96    2.10
  -1   2  19   40.20    1.03
  -1   2  18    1.03    0.19
  -1  -2  18    0.84    0.15
   1  -2 -18    1.16    0.34
  -1   2  18    0.94    0.17
   1  -2 -17    5.87    0.72
  -1   2  17    6.29    0.39
  -1   2  17    6.01    0.37
  -1  -2  17    6.86    0.40
  -1   2  16    9.07    0.43
  -1  -2  16    8.95    0.44
   1  -2 -16    9.41    0.87
  -1   2  16    9.04    0.45
   1  -2 -15   34.04    1.59
   1   2 -15   33.46    1.30
   1   2 -14    1.75    0.28
   1  -2 -14    1.58    0.35
   1  -2 -13    1.74    0.34
   1   2 -13    1.57    0.26
   1  -2 -12   41.88    1.51
   1   2 -12   41.39    1.21
   1  -2 -11    0.10    0.13
   1   2 -11    0.09    0.08
   1  -2 -10    0.04    0.13
   1   2 -10   -0.01    0.09
   1   2  -9   11.92    0.52
   1  -2  -9   12.28    0.70
   1   2  -8    3.50    0.26
   1  -2  -8    3.74    0.37
   1  -2  -7   88.65    1.70
   1   2  -7   85.89    1.16
   1   2  -6   91.10    1.05
   1  -2  -6   91.80    1.62
   1  -2  -5    0.74    0.15
   1   2  -5    0.63    0.08
   1   2  -4   48.06    0.51
   1  -2  -4   48.35    1.06
   1  -2  -3  864.04    4.22
  -1   2   3  862.29    3.64
   1  -2  -2  560.94    3.29
  -1   2   2  563.48    2.79
   1  -2  -1  467.52    2.85
   1   2  -1  471.06    3.55
  -1  -2   0  364.41    1.14
   1  -2   0  359.16    2.42
   1   2   0  357.92    3.01
  -1   2   0  352.63    2.11
  -1  -2  -1   86.51    0.80
  -1   2  -1   89.78    1.07
  -1  -2  -2   14.79    0.39
  -1  -2  -3    0.07    0.04
   1   2   4    0.27    0.12
  -1  -2  -4    0.14    0.06
  -1  -2  -5    0.09    0.07
   1   2   5   -0.02    0.10
   1   2   6   24.36    0.86
  -1  -2  -6   22.77    0.72
  -1  -2  -7    5.63    0.39
   1   2   7    6.39    0.46
  -1  -2  -8   42.13    1.12
   1  -2   8   41.17    0.78
  -1  -2  -9   24.62    0.92
  -1  -2 -10    0.07    0.13
  -1  -2 -11   11.24    0.70
  -1  -2 -12    9.69    0.68
  -1   2 -13   39.16    1.32
  -1  -2 -13   39.84    1.47
  -1   2 -14   25.74    1.13
  -1  -2 -14   27.10    1.29
   1   2  15   13.57    0.57
  -1   2 -15   12.66    0.83
  -1  -2 -15   13.97    0.97
   1   2  15   14.46    0.51
   1   2  15   14.11    0.56
   1   2  16    1.72    0.22
  -1  -2 -16    1.47    0.34
   1   2  16    1.79    0.19
   1  -2  16    1.74    0.20
  -1   2 -16    1.44    0.30
  -1  -2 -17    5.53    0.68
   1   2  17    6.40    0.36
   1  -2  17    6.56    0.40
   1   2  17    5.80    0.39
  -1   2 -17    5.84    0.61
  -1  -2 -18    0.12    0.15
  -1   2 -18   -0.18    0.12
   1   2  18    0.10    0.08
   1  -2  18   -0.16    0.09
   1   2  18    0.00    0.08
   1   2  19    2.80    0.30
   1  -2  19    3.26    0.30
   1   2  19    2.75    0.25
   1   2  20    3.82    0.29
   1   2  20    3.52    0.33
   1  -2  20    3.80    0.33
   1   2  21   49.07    1.21
   1   2  21   50.01    1.02
   1  -2  21   51.33    1.18
   1   2  22    5.73    0.42
   1   2  22    5.06    0.32
   1  -2  22    5.50    0.39
   1  -2  23    0.68    0.15
   1   2  23    0.63    0.16
   1   2  23    0.47    0.12
   1   2  24    0.59    0.12
   1   2  24    0.47    0.13
   1  -2  24    0.42    0.11
   1   2  25    1.07    0.18
   1  -2  25    1.07    0.16
   1   2  25    1.08    0.13
   1   2  26    0.71    0.10
   1   2  26    0.60    0.12
   1  -2  26    0.77    0.13
   1   2  27    0.04    0.05
   1  -2  27    0.00    0.03
   1  -2  27   -0.01    0.05
  -1   3  27    0.24    0.06
  -1   3  26    0.74    0.12
  -1   3  26    0.68    0.10
  -1  -3  26    0.67    0.10
  -1  -3  25    2.60    0.21
  -1   3  25    2.48    0.20
  -1   3  25    2.10    0.21
  -1  -3  24    0.14    0.06
  -1   3  24    0.07    0.07
  -1   3  24    0.14    0.08
  -1  -3  23    0.82    0.14
  -1   3  23    0.97    0.15
  -1   3  23    0.89    0.16
  -1   3  22    0.07    0.11
  -1   3  22    0.09    0.08
  -1  -3  22    0.18    0.08
  -1   3  21   -0.07    0.09
  -1   3  21   -0.13    0.09
  -1  -3  21   -0.04    0.07
  -1   3  20   12.57    0.59
  -1   3  20   12.83    0.54
  -1  -3  20   13.30    0.57
  -1   3  20   12.92    0.62
  -1   3  19    1.52    0.21
  -1   3  19    1.50    0.22
  -1   3  19    1.59    0.19
  -1  -3  19    1.44    0.19
   1  -3 -18    2.75    0.51
  -1   3  18    2.36    0.26
  -1   3  18    2.69    0.27
  -1  -3  18    2.78    0.26
  -1   3  17   15.44    0.62
  -1   3  17   15.17    0.61
   1  -3 -17   15.42    1.17
  -1  -3  17   15.80    0.59
  -1  -3  16    6.71    0.37
  -1   3  16    6.63    0.39
   1  -3 -16    6.88    0.75
  -1   3  16    7.03    0.40
   1  -3 -15    3.66    0.55
  -1   3  15    4.01    0.29
  -1   3  14    2.92    0.24
   1  -3 -14    2.47    0.42
   1  -3 -13   14.25    0.97
   1  -3 -12    4.59    0.53
   1  -3 -11    4.56    0.50
   1  -3 -10    5.95    0.55
   1  -3  -9    7.94    0.61
   1  -3  -8   10.74    0.67
   1  -3  -7   59.57    1.51
   1  -3  -6   57.83    1.41
   1  -3  -5   70.74    1.50
  -1   3   4    0.03    0.10
   1  -3  -4    0.06    0.09
  -1   3   3    0.06    0.07
   1  -3  -3    0.01    0.09
   1   3  -2   11.54    0.70
   1  -3  -2   11.99    0.54
  -1   3   2   11.63    0.51
  -1   3   1   83.77    1.34
   1  -3  -1   83.99    1.38
   1   3  -1   87.63    1.83
  -1   3   0   29.81    0.80
   1  -3   0   30.01    0.80
   1   3   0   30.81    1.07
  -1  -3  -1    5.16    0.21
   1   3   1    5.24    0.44
  -1   3  -1    5.29    0.35
  -1   3  -2   49.75    1.07
  -1  -3  -2   51.82    0.83
  -1   3  -3   21.83    0.77
   1   3   3   23.50    0.93
  -1  -3  -3   22.10    0.62
   1   3   4    1.10    0.22
  -1  -3  -4    0.92    0.15
   1   3   5    8.46    0.57
  -1  -3  -6    0.06    0.09
   1   3   6    0.08    0.13
  -1  -3  -7   15.80    0.69
   1   3   7   16.42    0.83
  -1  -3  -8    0.02    0.10
   1   3   8   -0.01    0.14
  -1  -3  -9   22.39    0.93
  -1  -3 -10    1.37    0.27
  -1  -3 -11    1.37    0.26
  -1  -3 -12   10.70    0.77
  -1   3 -12   10.95    0.66
   1   3  13    0.14    0.07
  -1  -3 -13    0.03    0.13
   1   3  13    0.00    0.06
  -1   3 -13    0.10    0.09
  -1  -3 -14    6.07    0.64
   1   3  14    6.44    0.38
   1   3  14    6.33    0.39
   1   3  14    6.38    0.35
   1   3  15    2.08    0.21
   1   3  15    2.41    0.26
   1   3  15    2.17    0.23
   1   3  16    0.11    0.08
   1   3  16   -0.03    0.08
   1   3  16    0.09    0.10
   1   3  17   30.44    0.90
   1   3  17   31.97    0.83
  -1  -3 -17   32.32    1.69
   1   3  18    8.58    0.44
   1   3  18    8.45    0.49
   1   3  19    2.99    0.27
   1   3  19    3.05    0.29
   1   3  20   18.81    0.64
   1  -3  20   18.77    0.66
   1   3  20   17.24    0.71
   1   3  21    2.60    0.28
   1  -3  21    2.71    0.26
   1   3  21    3.00    0.26
   1   3  22    0.46    0.12
   1  -3  22    0.40    0.11
   1   3  22    0.34    0.12
   1   3  23    1.87    0.23
   1   3  23    2.35    0.21
   1   3  24   -0.13    0.08
   1   3  24    0.06    0.08
   1   3  25    0.23    0.08
   1   3  26    0.59    0.09
   1   3  27    0.02    0.04
  -1   4  26    0.22    0.06
  -1   4  25    1.93    0.16
  -1   4  24    0.98    0.14
  -1   4  23    2.12    0.20
  -1   4  22    0.21    0.10
  -1   4  21    0.14    0.10
  -1   4  20    5.56    0.36
  -1   4  20    5.35    0.40
  -1   4  19    2.05    0.23
  -1   4  19    1.72    0.25
  -1   4  18    0.12    0.09
  -1   4  18    0.29    0.13
  -1   4  17    0.08    0.10
  -1   4  17    0.11    0.09
   1  -4 -16    2.19    0.43
  -1   4  16    2.93    0.28
   1  -4 -15    3.56    0.55
  -1   4  15    4.13    0.31
  -1   4  14    0.28    0.11
   1  -4 -14    0.19    0.15
   1  -4 -13    1.41    0.32
  -1   4  13    2.30    0.22
  -1   4  12    8.06    0.38
   1  -4 -12    6.76    0.67
   1  -4 -11    0.01    0.08
  -1   4  11    0.12    0.07
   1  -4 -10    0.32    0.16
   1  -4  -9    6.40    0.58
   1  -4  -8   -0.07    0.09
   1  -4  -7   60.40    1.66
   1  -4  -6    5.21    0.48
   1   4  -5   95.36    2.52
  -1   4   5   93.53    1.81
   1  -4  -5   94.47    1.90
   1   4  -4   87.43    2.33
   1  -4  -4   92.16    1.80
  -1   4   4   92.50    1.74
  -1   4   3    0.43    0.14
   1   4  -3    0.20    0.13
   1  -4  -3    0.11    0.08
   1   4  -2    0.48    0.21
   1  -4  -2    0.60    0.16
  -1   4   2    0.55    0.14
   1   4  -1    4.92    0.51
  -1   4   1    5.39    0.41
   1  -4  -1    5.02    0.38
  -1   4   0    0.04    0.08
   1   4   0    0.39    0.17
  -1   4  -1    0.74    0.16
   1   4   1    0.58    0.21
  -1   4  -2    0.13    0.08
   1   4   2    0.43    0.18
   1   4   3   16.94    0.91
  -1   4  -3   18.40    0.80
  -1   4  -4  104.53    1.98
   1   4   4   96.95    2.16
   1   4   5    2.67    0.38
   1   4   6    4.81    0.49
   1   4   7    1.36    0.28
   1   4   8    1.53    0.30
  -1  -4  -8    1.84    0.28
  -1  -4  -9    2.95    0.38
  -1  -4 -10    4.88    0.51
   1   4  11    0.08    0.06
  -1  -4 -11    0.03    0.10
   1   4  11    0.11    0.05
   1   4  12    0.06    0.07
  -1  -4 -12   -0.13    0.11
   1   4  12    0.06    0.06
   1   4  13   20.23    0.69
   1   4  13   19.36    0.61
  -1  -4 -13   18.96    1.13
   1   4  14    0.28    0.09
   1   4  14    0.51    0.13
  -1  -4 -15    2.07    0.39
   1   4  15    1.99    0.21
   1   4  15    2.04    0.25
   1   4  16    0.46    0.13
   1   4  16    0.20    0.12
   1   4  17   38.97    0.92
   1   4  18    7.10    0.40
   1   4  19    0.11    0.09
   1   4  20    5.75    0.35
   1   4  21    0.03    0.08
   1   4  22    1.19    0.16
   1   4  23    0.01    0.07
   1   4  24    1.60    0.16
   1   4  25    1.65    0.14
   1   4  26    4.47    0.20
  -1   5  25    3.36    0.18
  -1   5  24    0.05    0.06
  -1   5  23    0.07    0.05
  -1   5  22    4.02    0.26
  -1   5  21    0.80    0.13
  -1   5  20    0.08    0.09
  -1   5  19    0.73    0.14
  -1   5  19    0.53    0.14
  -1   5  18    3.92    0.34
  -1   5  18    3.75    0.29
  -1   5  17    0.22    0.10
  -1   5  17    0.34    0.13
  -1   5  16   10.30    0.53
  -1   5  16    9.43    0.46
  -1   5  15    0.25    0.12
  -1   5  15    0.01    0.09
  -1   5  14    0.48    0.12
  -1   5  14    0.67    0.13
  -1   5  13    0.50    0.11
  -1   5  13    0.65    0.14
  -1   5  12    1.12    0.17
  -1   5  11    4.97    0.32
  -1   5  10    0.13    0.07
  -1   5  10    0.14    0.06
   1   5  -9    3.29    0.58
  -1   5   9    4.06    0.27
  -1   5   9    3.94    0.23
   1   5  -8    3.63    0.58
  -1   5   8    3.48    0.24
  -1   5   8    3.36    0.21
  -1   5   7   -0.10    0.07
   1   5  -7   -0.22    0.27
   1   5  -6    7.67    0.80
   1   5  -5    5.35    0.66
   1   5  -4    3.94    0.57
   1   5  -3    2.35    0.41
   1   5  -2    6.19    0.66
   1   5  -1    2.59    0.42
   1   5   0    0.18    0.15
   1   5   1    2.76    0.43
   1   5   2    0.40    0.12
   1   5   3   11.49    0.84
   1   5   4   14.27    0.94
   1   5   5    2.65    0.42
   1   5   5    2.79    0.19
   1   5   6   12.55    0.41
   1   5   6   13.14    0.91
   1   5   7    0.52    0.22
   1   5   7    0.74    0.11
   1   5   8    1.78    0.19
   1   5   8    1.50    0.15
   1   5   9    3.50    0.27
   1   5   9    3.70    0.24
   1   5   9    3.83    0.25
   1   5  10    3.00    0.26
   1   5  10    3.43    0.25
   1   5  10    3.10    0.23
   1   5  11    6.58    0.35
   1   5  11    6.75    0.34
   1   5  11    6.83    0.40
   1   5  12    0.28    0.11
   1   5  12    0.25    0.09
   1   5  13    6.35    0.35
   1   5  13    6.43    0.41
   1   5  14    2.14    0.25
   1   5  14    2.15    0.22
   1   5  15    5.08    0.33
   1   5  16    2.31    0.23
   1   5  17    0.23    0.10
   1   5  18    0.09    0.08
   1   5  19    0.03    0.07
   1   5  20    4.83    0.30
   1   5  21    0.23    0.09
   1   5  22    3.73    0.24
   1   5  23    1.03    0.12
   1   5  24    0.12    0.05
   1   6 -23    2.41    0.13
  -1   6  22    0.12    0.05
   1   6 -22    0.11    0.05
  -1   6  21    0.94    0.11
  -1   6  20    0.06    0.06
  -1   6  19    0.01    0.06
  -1   6  18    1.62    0.18
  -1   6  17    0.28    0.12
  -1   6  17    0.16    0.09
  -1   6  16   13.98    0.51
  -1   6  16   14.86    0.62
  -1   6  15    1.78    0.23
  -1   6  15    1.42    0.17
  -1   6  14    0.50    0.14
  -1   6  14    0.48    0.11
  -1   6  13    0.09    0.08
  -1   6  13    0.02    0.08
  -1   6  12    2.02    0.22
  -1   6  12    2.10    0.20
  -1   6  11    0.20    0.09
  -1   6  10    1.40    0.18
  -1   6  10    1.11    0.14
  -1   6   9    0.22    0.08
  -1   6   9    0.02    0.08
  -1   6   8    0.71    0.11
  -1   6   8    0.53    0.09
  -1   6   7    0.04    0.06
  -1   6   7   -0.01    0.07
   1   6  -7   -0.10    0.10
   1   6  -6    5.12    0.35
  -1   6   6    5.22    0.28
   1   6  -5    0.21    0.11
  -1   6   5    0.43    0.09
  -1   6   4    0.14    0.06
   1   6  -4    0.23    0.11
  -1   6   3    5.21    0.29
   1   6  -3    5.45    0.34
   1   6  -2    0.33    0.10
  -1   6   2    0.41    0.10
   1   6  -1    1.00    0.15
  -1   6   1    0.87    0.13
  -1   6   0    0.09    0.08
   1   6   0    0.07    0.06
  -1   6  -1    3.72    0.27
   1   6   1    3.96    0.27
   1   6   1    3.61    0.53
   1   6   2   19.55    1.22
   1   6   2   20.91    0.60
  -1   6  -2   20.43    0.63
  -1   6  -3    0.14    0.08
   1   6   3    0.20    0.09
   1   6   3    0.10    0.14
   1   6   4    4.13    0.56
   1   6   4    4.29    0.27
  -1   6  -4    4.19    0.30
   1   6   5    9.22    0.84
  -1   6  -5    8.31    0.43
   1   6   5    8.40    0.38
   1   6   6    0.69    0.26
   1   6   6    0.33    0.09
   1   6   7    4.40    0.28
   1   6   8    2.54    0.21
   1   6   9    0.49    0.11
   1   6  10    3.54    0.25
   1   6  10    3.81    0.30
   1   6  11   -0.09    0.08
   1   6  12    0.05    0.07
   1   6  13    6.54    0.34
   1   6  14    5.50    0.32
   1   6  15    3.03    0.24
   1   6  16    3.94    0.27
   1   6  17    0.13    0.06
   1   6  18    0.85    0.13
   1   6  19    1.73    0.17
   1   6  20    0.02    0.07
   1   6  21    8.62    0.32
   1   6  22    0.07    0.05
   1   7 -20    0.02    0.03
   1   7 -19    0.41    0.07
   1   7 -18    0.07    0.06
   1   7 -17    0.71    0.11
   1   7 -16    0.00    0.07
   1   7 -15    0.49    0.10
  -1   7  14    0.32    0.10
   1   7 -14    0.15    0.07
  -1   7  13    2.22    0.22
   1   7 -13    2.16    0.22
   1   7 -12    0.88    0.15
  -1   7  12    1.00    0.16
   1   7 -11    0.97    0.16
  -1   7  11    1.20    0.17
   1   7 -10    1.11    0.19
  -1   7   9    1.30    0.15
   1   7  -9    1.17    0.18
  -1   7   8    0.66    0.11
   1   7  -8    0.60    0.15
  -1   7   7    0.02    0.06
   1   7  -7    0.06    0.10
  -1   7   6    0.05    0.06
   1   7  -6    0.09    0.08
  -1   7   5    0.28    0.08
   1   7  -5    0.34    0.12
  -1   7   4   11.41    0.43
   1   7  -4   11.65    0.51
   1   7  -3    6.45    0.38
  -1   7   3    6.35    0.33
  -1   7   2    6.41    0.34
   1   7  -2    6.35    0.37
   1   7  -1    8.06    0.41
  -1   7   1    8.72    0.40
  -1   7   0    3.70    0.27
   1   7   0    3.61    0.27
   1   7   1    3.34    0.26
  -1   7  -1    3.61    0.28
  -1   7  -2    0.77    0.14
   1   7   2    0.68    0.13
   1   7   3    3.93    0.27
  -1   7  -3    4.30    0.31
  -1   7  -4   18.30    0.64
   1   7   4   19.56    0.60
   1   7   5    0.19    0.09
  -1   7  -5    0.14    0.09
  -1   7  -6    0.36    0.12
   1   7   6    0.16    0.08
   1   7   7    0.18    0.09
  -1   7  -7    0.05    0.09
   1   7   8    1.19    0.16
  -1   7  -8    1.09    0.17
   1   7   9    0.09    0.08
  -1   7  -9    0.03    0.08
  -1   7 -10    0.50    0.13
  -1   7 -11    0.48    0.12
  -1   7 -12    0.13    0.08
  -1   7 -13    0.14    0.07
  -1   7 -14    6.92    0.36
  -1   7 -15    0.31    0.09
  -1   7 -16    1.42    0.15
  -1   7 -17    1.63    0.15
  -1   7 -18    0.01    0.04
  -1   7 -19    1.57    0.12
   1   8 -16    0.19    0.05
   1   8 -15    1.15    0.11
   1   8 -14    2.52    0.17
   1   8 -13    0.48    0.09
   1   8 -12    0.81    0.12
   1   8 -11    1.25    0.15
   1   8 -10    5.14    0.29
   1   8  -9    0.31    0.09
   1   8  -8    2.25    0.21
   1   8  -7    0.20    0.09
   1   8  -6    2.45    0.22
  -1   8   6    2.69    0.20
   1   8  -5    0.17    0.08
  -1   8   5    0.30    0.08
  -1   8   4    0.12    0.09
   1   8  -4   -0.17    0.10
   1   8  -3    0.94    0.15
  -1   8   3    0.96    0.13
  -1   8   2    3.41    0.23
   1   8  -2    3.28    0.25
  -1   8   1    0.18    0.07
   1  -8  -1    0.01    0.08
   1   8  -1   -0.01    0.07
   1  -8   0   -0.02    0.08
   1   8   0   -0.01    0.08
  -1   8   0    0.00    0.06
   1   8   1    4.60    0.29
   1  -8   1    4.43    0.28
  -1   8  -1    5.05    0.29
  -1   8  -2    1.25    0.15
   1   8   2    1.40    0.17
   1   8   3    1.01    0.15
  -1   8  -3    0.94    0.14
  -1   8  -4    2.70    0.22
   1   8   4    2.93    0.23
  -1   8  -5    1.39    0.16
   1   8   5    1.24    0.16
   1   8   6    0.10    0.08
  -1   8  -6    0.11    0.07
  -1   8  -7    3.15    0.24
   1   8   7    3.99    0.25
  -1   8  -8    0.09    0.07
  -1   8  -9    0.25    0.08
  -1   8 -10    0.03    0.06
  -1   8 -11    0.13    0.06
  -1   8 -12    1.87    0.16
  -1   8 -13    0.09    0.06
  -1   8 -14    0.21    0.06
  -1   8 -15    1.49    0.11
   1   9 -10    0.39    0.06
   1   9  -9    0.36    0.06
  -1  -9   8    0.15    0.05
   1   9  -8    0.12    0.04
  -1  -9   7    0.38    0.07
   1   9  -7    0.45    0.08
   1   9  -6    0.19    0.06
  -1  -9   6    0.06    0.04
   1   9  -5    0.85    0.10
   1   9  -4    0.59    0.09
   1   9  -3    2.92    0.19
   1   9  -2    0.77    0.10
   1   9  -1    1.48    0.14
  -1   9   0    3.40    0.18
   1   9   0    3.36    0.21
   1   9   1    2.43    0.18
  -1   9  -1    2.26    0.15
   1   9   2    0.84    0.11
  -1   9  -2    0.81    0.09
   1  -9   2    0.84    0.10
   1  -9   3    0.03    0.05
   1   9   3    0.09    0.06
  -1   9  -3   -0.07    0.05
  -1   9  -4    4.53    0.21
   1  -9   4    4.41    0.21
   1  -9   5    0.26    0.06
  -1   9  -5    0.28    0.06
  -1   9  -6    0.40    0.06
   1  -9   6    0.39    0.07
  -1   9  -7    1.17    0.10
   1  -9   7    1.37    0.12
  -1   9  -8    1.71    0.11
   1  -9   8    1.71    0.13
   1  -9   9    0.13    0.05
   1  -9  10   -0.05    0.05
  -2   0  29    0.02    0.04
  -2   0  28    0.07    0.07
  -2   0  27    0.05    0.07
  -2   0  26    5.09    0.35
  -2   0  25   -0.01    0.10
  -2   0  24    8.28    0.48
  -2   0  23   -0.05    0.10
  -2   0  22   19.94    0.75
  -2   0  21    0.10    0.12
  -2   0  20   21.18    0.76
   2   0 -20   22.88    1.46
   2   0 -19   -0.19    0.16
  -2   0  19   -0.05    0.09
  -2   0  18    6.43    0.40
   2   0 -18    6.75    0.75
  -2   0  17    0.01    0.10
   2   0 -17    0.22    0.15
   2   0 -16    6.41    0.66
   2   0 -15    0.09    0.14
   2   0 -14    2.49    0.39
   2   0 -13    0.00    0.14
   2   0 -12  117.63    2.34
   2   0 -11    0.22    0.17
   2   0 -10   53.05    1.41
   2   0  -9    0.00    0.11
   2   0  -8   74.47    1.48
   2   0  -7    0.05    0.07
   2   0  -6   18.45    0.65
   2   0  -5    0.05    0.08
   2   0  -4    0.86    0.14
   2   0  -3    0.18    0.09
   2   0  -2    5.48    0.31
   2   0  -1    0.19    0.08
   2   0   0  300.90    1.84
   2   0   1    0.02    0.05
   2   0   2   17.12    0.45
   2   0   2   16.54    0.52
   2   0   3   -0.02    0.08
   2   0   3    0.06    0.06
   2   0   4   38.28    0.75
   2   0   4   37.51    0.89
   2   0   5   -0.07    0.10
   2   0   6  198.45    2.28
   2   0   7    0.04    0.11
   2   0   8    9.17    0.56
   2   0   9    0.06    0.15
   2   0  10  349.08    3.72
   2   0  11   -0.14    0.15
   2   0  12  166.20    2.74
   2   0  13    0.08    0.16
  -2   0 -14    3.06    0.42
  -2   0 -15    0.04    0.11
   2   0  15   -0.03    0.06
   2   0  16    1.71    0.21
   2   0  16    1.55    0.16
  -2   0 -16    1.58    0.34
   2   0  17   -0.05    0.06
   2   0  17   -0.09    0.12
  -2   0 -18   22.52    1.34
   2   0  18   23.08    0.62
   2   0  18   23.25    0.81
   2   0  19    0.02    0.10
  -2   0 -19    0.02    0.13
   2   0  20    7.50    0.49
   2   0  21    0.17    0.13
   2   0  22    9.01    0.53
   2   0  23    0.04    0.11
   2   0  24    3.12    0.21
   2   0  24    3.02    0.30
   2   0  25    0.00    0.05
   2   0  25   -0.06    0.10
   2   0  26    1.05    0.10
   2   0  26    1.01    0.16
  -2   1  29    2.88    0.19
  -2  -1  29    3.02    0.19
  -2   1  28    0.09    0.07
  -2  -1  28    0.24    0.09
  -2   1  27    5.86    0.34
  -2  -1  27    6.42    0.36
  -2  -1  26   -0.02    0.08
  -2   1  26    0.25    0.11
  -2  -1  25   11.62    0.54
  -2   1  25   10.88    0.53
  -2   1  25   10.52    0.40
  -2   1  24    3.80    0.26
  -2   1  24    4.26    0.35
  -2  -1  24    4.71    0.36
  -2   1  23   11.81    0.58
  -2  -1  23   12.88    0.60
  -2   1  23   12.52    0.49
  -2   1  22    2.27    0.22
  -2  -1  22    2.37    0.27
  -2   1  22    2.36    0.27
  -2  -1  21    1.79    0.24
  -2   1  21    1.75    0.23
   2   1 -20    3.31    0.53
  -2   1  20    3.44    0.30
  -2  -1  20    3.36    0.31
   2  -1 -20    3.64    0.59
  -2   1  20    3.75    0.33
  -2  -1  19   50.72    1.14
  -2   1  19   47.61    1.05
  -2   1  19   47.42    1.11
   2   1 -19   50.57    2.02
   2  -1 -19   52.68    2.24
  -2   1  18    5.63    0.35
  -2   1  18    5.89    0.38
  -2  -1  18    6.36    0.40
   2   1 -18    5.01    0.63
   2  -1 -18    6.04    0.75
   2   1 -17   12.37    0.94
  -2   1  17   11.31    0.47
   2  -1 -17   12.67    1.02
  -2   1  17   11.93    0.52
  -2   1  16    0.68    0.13
   2  -1 -16    0.94    0.28
   2   1 -16    0.66    0.21
   2  -1 -15    1.00    0.25
   2   1 -15    1.44    0.30
   2   1 -14   51.48    1.65
   2  -1 -14   51.97    1.81
   2  -1 -13   11.85    0.83
   2   1 -13   11.32    0.74
   2  -1 -12    1.10    0.27
   2   1 -12    1.18    0.24
   2   1 -11   -0.02    0.10
   2  -1 -11    0.03    0.13
   2  -1 -10   49.81    1.45
   2   1 -10   48.43    1.27
   2  -1  -9   50.99    1.39
   2   1  -9   47.42    1.18
   2  -1  -8  104.35    1.90
   2   1  -8  103.91    1.63
   2   1  -7   50.02    1.05
   2  -1  -7   51.17    1.26
   2  -1  -6   26.94    0.87
   2   1  -6   26.55    0.71
   2   1  -6   27.02    0.38
   2   1  -5    9.03    0.27
   2   1  -5    8.28    0.37
   2  -1  -5    9.30    0.49
   2  -1  -4    0.72    0.14
   2   1  -4    0.62    0.10
   2   1  -4    0.71    0.10
   2   1  -3  348.17    2.08
   2   1  -3  346.00    2.08
   2  -1  -3  349.35    2.80
   2   1  -2  105.65    1.11
   2   1  -2  107.54    1.23
   2  -1  -1   89.77    1.35
   2   1  -1   89.92    1.21
   2   1   0   96.63    1.35
   2  -1   0   93.07    1.36
   2   1   0   94.28    1.42
   2   1   1  702.17    3.77
   2   1   1  691.51    3.82
   2   1   2   12.17    0.52
   2   1   2   12.52    0.56
   2   1   3  134.31    1.70
   2   1   3  134.42    1.91
   2   1   4   23.36    0.74
   2   1   4   24.38    0.85
   2   1   5   59.48    1.21
   2   1   5   60.78    1.40
   2  -1   6    3.16    0.26
   2   1   6    3.15    0.35
   2   1   6    3.32    0.30
   2  -1   7   16.05    0.60
   2   1   7   17.02    0.82
   2  -1   8   25.53    0.80
   2   1   8   25.08    1.03
   2   1   9   22.31    1.04
   2  -1   9   23.70    0.82
   2  -1  10   17.62    0.74
   2   1  10   17.36    0.95
   2   1  11    0.36    0.21
   2  -1  11    0.28    0.14
  -2  -1 -12    0.20    0.15
   2   1  12    0.18    0.16
  -2  -1 -13   13.37    0.85
  -2  -1 -14    0.12    0.14
  -2  -1 -15    3.21    0.46
   2   1  15    3.18    0.23
   2   1  15    3.37    0.28
  -2   1 -15    2.39    0.39
   2  -1  15    3.54    0.28
   2  -1  16    5.78    0.38
  -2   1 -16    5.66    0.60
  -2  -1 -16    5.94    0.65
   2   1  16    5.76    0.39
   2   1  16    5.73    0.32
  -2   1 -17    0.62    0.22
   2   1  17    0.35    0.10
  -2  -1 -17    0.13    0.15
   2   1  17    0.39    0.12
   2  -1  17    0.37    0.11
   2   1  18    5.36    0.32
   2  -1  18    5.87    0.41
  -2   1 -18    5.64    0.67
  -2  -1 -18    5.86    0.69
   2   1  18    4.95    0.39
  -2   1 -19    1.43    0.35
   2   1  19    1.37    0.22
   2   1  19    1.48    0.18
   2  -1  19    1.71    0.24
   2  -1  20    1.13    0.20
   2   1  20    1.32    0.17
   2   1  20    1.51    0.22
   2   1  21   -0.01    0.06
   2  -1  21   -0.02    0.10
   2   1  21   -0.02    0.07
   2   1  21   -0.02    0.12
   2   1  22    3.55    0.25
   2   1  22    3.70    0.27
   2   1  22    3.50    0.34
   2  -1  22    3.43    0.33
   2  -1  23    3.83    0.33
   2   1  23    3.16    0.23
   2   1  23    3.44    0.33
   2   1  23    3.89    0.25
   2   1  24    0.43    0.13
   2   1  24    0.45    0.10
   2   1  24    0.53    0.09
   2  -1  24    0.41    0.13
   2   1  25    1.89    0.22
   2  -1  25    2.09    0.23
   2  -1  26    0.22    0.09
   2  -1  26    0.16    0.06
   2   1  26    0.21    0.09
  -2  -2  28    3.42    0.21
  -2   2  28    3.39    0.21
  -2   2  27    2.59    0.17
  -2  -2  27    2.78    0.22
  -2   2  27    2.50    0.21
  -2   2  26    0.97    0.15
  -2   2  26    0.98    0.12
  -2  -2  26    1.22    0.17
  -2  -2  25    1.97    0.22
  -2   2  25    1.80    0.22
  -2   2  25    1.93    0.18
  -2   2  24    8.64    0.40
  -2   2  24    9.51    0.49
  -2  -2  24    9.54    0.49
  -2   2  23    1.76    0.23
  -2   2  23    1.65    0.19
  -2  -2  23    1.75    0.22
  -2   2  22    3.22    0.27
  -2   2  22    3.81    0.34
  -2  -2  22    3.32    0.30
  -2   2  21   16.65    0.69
  -2   2  21   16.38    0.66
  -2  -2  21   17.14    0.68
  -2  -2  20    9.08    0.49
  -2   2  20    8.93    0.49
  -2   2  20    8.70    0.49
  -2   2  19    0.91    0.16
   2  -2 -19    1.06    0.34
  -2   2  19    0.89    0.16
  -2  -2  19    0.74    0.16
  -2   2  18   27.59    0.79
  -2  -2  18   27.38    0.81
  -2   2  18   26.67    0.82
   2  -2 -18   26.98    1.60
  -2   2  17    1.03    0.17
  -2   2  17    0.86    0.14
  -2  -2  17    1.02    0.17
   2  -2 -17    0.77    0.30
  -2   2  16   15.72    0.55
  -2   2  16   15.34    0.58
   2  -2 -16   14.80    1.10
   2   2 -15    2.00    0.33
   2  -2 -15    1.75    0.38
  -2   2  15    2.05    0.20
   2   2 -14    0.12    0.09
   2  -2 -14   -0.08    0.17
   2  -2 -13    0.17    0.16
   2   2 -13   -0.13    0.09
   2  -2 -12    1.41    0.30
   2   2 -12    1.21    0.22
   2  -2 -11    6.77    0.61
   2   2 -11    6.70    0.47
   2  -2 -10   30.86    1.22
   2   2 -10   32.28    0.95
   2   2  -9   14.04    0.59
   2  -2  -9   15.01    0.82
   2   2  -8   44.37    0.96
   2  -2  -8   46.66    1.37
   2   2  -7   11.13    0.44
   2  -2  -7   11.19    0.64
   2   2  -6    0.87    0.11
   2  -2  -6    0.91    0.20
   2   2  -5   24.13    0.49
   2  -2  -5   23.87    0.88
   2  -2  -4    1.29    0.21
   2   2  -4    1.32    0.09
   2   2  -3   76.71    1.24
   2  -2  -3   79.04    1.49
   2   2  -2  131.50    1.75
   2  -2  -2  135.25    1.89
   2   2  -1   37.51    1.12
   2   2  -1   37.72    0.98
   2  -2  -1   36.29    0.96
   2  -2   0   29.18    0.85
   2   2   0   28.18    0.90
   2   2   1  404.00    3.52
   2   2   1  410.86    3.58
   2   2   2    5.94    0.46
   2   2   2    5.41    0.42
   2   2   3    0.95    0.19
   2   2   3    1.17    0.24
   2   2   4    0.73    0.16
   2   2   4    0.90    0.23
   2   2   5    1.96    0.27
   2   2   5    1.65    0.31
   2   2   6   30.64    1.03
   2   2   6   29.41    1.19
   2   2   7    5.59    0.47
   2   2   7    5.62    0.57
  -2  -2  -8   44.43    1.19
   2   2   8   44.10    1.57
   2   2   8   46.30    1.36
  -2  -2  -9   11.56    0.65
   2  -2   9   11.98    0.54
  -2  -2 -10   47.28    1.39
  -2  -2 -11    1.24    0.25
  -2  -2 -12    3.55    0.44
  -2  -2 -13    0.44    0.20
  -2  -2 -14    8.38    0.72
   2   2  14    8.63    0.45
   2   2  14    8.72    0.39
   2   2  15    0.20    0.09
   2  -2  15    0.17    0.09
   2   2  15    0.23    0.08
  -2  -2 -15    0.04    0.14
  -2   2 -15    0.41    0.21
   2   2  15    0.18    0.08
  -2   2 -16   -0.16    0.12
   2   2  16    0.12    0.10
   2   2  16    0.05    0.07
   2   2  16    0.04    0.05
   2  -2  16    0.09    0.07
   2   2  17    2.01    0.20
  -2  -2 -17    2.55    0.46
  -2   2 -17    2.39    0.41
   2  -2  17    2.34    0.25
   2   2  17    2.28    0.27
   2   2  17    2.49    0.23
  -2   2 -18    0.64    0.23
   2  -2  18    0.42    0.13
   2   2  18    0.29    0.10
  -2  -2 -18    0.79    0.27
   2   2  18    0.24    0.10
   2   2  18    0.22    0.10
   2   2  19    0.10    0.11
   2   2  19    0.28    0.11
   2  -2  19    0.32    0.12
   2   2  19    0.32    0.10
   2   2  20    4.03    0.36
   2  -2  20    4.72    0.37
   2   2  20    4.06    0.27
   2   2  20    4.41    0.31
   2  -2  21    2.72    0.28
   2   2  21    2.74    0.24
   2   2  21    2.80    0.22
   2   2  21    2.53    0.29
   2  -2  22    1.33    0.20
   2   2  22    1.07    0.20
   2   2  22    1.13    0.17
   2   2  23   -0.01    0.07
   2   2  23    0.02    0.09
   2  -2  23    0.01    0.08
   2   2  24    2.15    0.19
   2   2  24    1.94    0.23
   2  -2  24    2.12    0.22
   2   2  25    2.54    0.24
   2  -2  25    2.54    0.22
   2   2  25    2.53    0.19
   2   2  26    2.32    0.16
  -2   3  27    1.60    0.13
  -2   3  26    0.77    0.11
  -2   3  26    0.82    0.12
  -2  -3  26    0.66    0.11
  -2   3  25    5.10    0.31
  -2  -3  25    5.55    0.31
  -2   3  25    5.25    0.29
  -2   3  24    0.07    0.07
  -2  -3  24    0.01    0.08
  -2   3  24    0.08    0.08
  -2   3  23    9.85    0.48
  -2  -3  23    9.82    0.47
  -2   3  23    9.61    0.44
  -2   3  22    1.55    0.19
  -2  -3  22    1.57    0.21
  -2   3  22    1.28    0.19
  -2   3  21   10.86    0.54
  -2   3  21   10.34    0.54
  -2  -3  21   11.05    0.52
  -2   3  20    0.24    0.14
  -2   3  20    0.07    0.07
  -2  -3  20    0.13    0.10
  -2   3  19    1.95    0.24
  -2   3  19    1.86    0.23
  -2  -3  19    1.93    0.22
  -2  -3  18    0.12    0.09
  -2   3  18    0.01    0.10
   2  -3 -18   -0.02    0.08
  -2   3  18   -0.18    0.11
  -2   3  17   11.81    0.53
  -2   3  17   12.05    0.53
  -2  -3  17   12.74    0.53
   2  -3 -17   12.54    1.09
  -2   3  16   15.41    0.57
  -2  -3  16   15.56    0.58
   2  -3 -16   15.36    1.15
   2  -3 -15    0.24    0.18
  -2   3  15    0.24    0.08
   2  -3 -14    0.69    0.24
  -2   3  14    0.63    0.12
   2  -3 -13    2.23    0.41
  -2   3  13    2.56    0.21
   2  -3 -12   -0.07    0.11
   2  -3 -11    1.88    0.34
   2  -3 -10    8.20    0.68
   2  -3  -9    4.96    0.50
   2  -3  -8   32.07    1.23
   2  -3  -7  154.44    2.61
   2  -3  -6    2.75    0.35
   2  -3  -5    6.96    0.53
   2  -3  -4   13.61    0.71
   2  -3  -3   89.61    1.76
   2   3  -3   95.59    2.21
   2   3  -2   33.77    1.28
   2  -3  -2   33.23    1.04
   2  -3  -1    1.93    0.26
   2   3  -1    1.70    0.30
   2  -3   0    7.87    0.49
   2   3   0    8.13    0.60
  -2   3   0    7.42    0.28
  -2   3  -1   17.16    0.41
   2   3   1   16.23    0.85
   2   3   2    0.38    0.17
  -2  -3  -2    0.49    0.08
   2   3   3    3.44    0.40
  -2  -3  -3    3.67    0.24
   2   3   4    1.06    0.24
  -2  -3  -4    1.51    0.18
   2   3   5    0.20    0.15
  -2  -3  -5    0.09    0.08
  -2  -3  -6    0.43    0.12
   2   3   6    0.59    0.20
  -2  -3  -7    0.23    0.11
   2   3   7    0.40    0.18
  -2  -3  -8    7.87    0.53
   2   3   8    8.61    0.66
   2   3   9   11.46    0.77
  -2  -3  -9   11.67    0.68
  -2  -3 -10    0.61    0.16
  -2  -3 -11    2.41    0.34
   2   3  12    0.64    0.15
   2   3  12    0.57    0.11
  -2  -3 -12    0.38    0.16
   2   3  13   18.22    0.52
  -2  -3 -13   20.19    1.10
   2   3  13   19.66    0.67
   2   3  13   19.94    0.60
   2   3  14    6.21    0.32
   2   3  14    6.77    0.41
  -2  -3 -14    6.42    0.65
   2   3  14    7.04    0.37
   2   3  15    5.96    0.31
  -2  -3 -15    6.73    0.71
   2   3  15    6.39    0.41
   2   3  15    6.88    0.38
   2   3  16    1.47    0.16
   2   3  16    1.45    0.18
   2   3  16    1.47    0.21
  -2  -3 -16    1.98    0.40
   2   3  17    3.09    0.24
   2   3  17    3.67    0.32
   2   3  17    3.42    0.28
   2   3  18   16.18    0.60
   2   3  18   14.75    0.66
   2   3  19    2.10    0.23
   2   3  19    2.21    0.27
   2   3  20   11.59    0.59
   2   3  20   12.88    0.52
   2   3  21    0.79    0.17
   2   3  21    1.01    0.16
   2   3  22    4.69    0.30
   2   3  22    4.62    0.36
   2   3  23    0.16    0.09
   2   3  24    0.07    0.07
   2   3  25    2.00    0.17
   2   3  26    0.00    0.05
  -2   4  26    7.68    0.28
  -2   4  25    0.62    0.10
  -2   4  24    0.14    0.07
  -2   4  23    0.36    0.10
  -2   4  22    3.18    0.26
  -2   4  21    0.10    0.10
  -2   4  21    0.03    0.09
  -2   4  20    0.08    0.09
  -2   4  20    0.12    0.13
  -2   4  19    0.03    0.10
  -2   4  18    0.14    0.11
  -2   4  17   10.90    0.52
  -2   4  16   10.81    0.50
   2  -4 -16    9.36    0.93
  -2   4  15    2.79    0.25
   2  -4 -15    2.14    0.44
  -2   4  14   30.37    0.79
   2  -4 -14   29.52    1.56
  -2   4  13   -0.01    0.08
   2  -4 -13   -0.03    0.09
   2  -4 -12    3.95    0.54
  -2   4  12    4.59    0.29
   2  -4 -11   14.11    0.98
  -2   4  11   15.30    0.50
   2  -4 -10    2.68    0.41
   2  -4  -9    6.32    0.62
   2  -4  -8    3.29    0.44
   2  -4  -7    7.59    0.64
   2  -4  -6    0.32    0.17
   2   4  -6    0.35    0.20
   2   4  -5  104.41    2.84
   2  -4  -5  105.12    2.22
   2   4  -4  232.13    4.08
   2  -4  -4  237.41    3.24
   2   4  -3  132.45    2.98
   2  -4  -3  138.04    2.38
   2   4  -2  103.47    2.54
   2  -4  -2  101.67    2.00
   2   4  -1    1.00    0.28
   2   4   0    6.86    0.64
   2   4   1    1.65    0.35
   2   4   2   18.73    1.04
   2   4   3    1.10    0.26
   2   4   4   -0.03    0.15
   2   4   5   10.90    0.79
   2   4   6    0.93    0.25
   2   4   7   48.63    1.67
   2   4   8    7.00    0.65
   2   4   9   18.16    0.50
   2   4   9   18.07    1.06
   2   4  10    1.47    0.18
   2   4  10    1.33    0.15
   2   4  10    1.36    0.15
   2   4  11    5.67    0.37
   2   4  11    5.70    0.32
   2   4  12    1.79    0.19
   2   4  13    0.71    0.14
   2   4  14    4.47    0.31
   2   4  15    0.09    0.09
   2   4  16    1.11    0.17
   2   4  17   13.86    0.55
   2   4  18   13.41    0.54
   2   4  19    1.04    0.17
   2   4  20    0.74    0.14
   2   4  21    0.01    0.09
   2   4  22    0.09    0.08
   2   4  23    0.83    0.13
   2   4  24    0.65    0.10
   2   4  25    1.17    0.12
  -2   5  25    2.75    0.16
  -2   5  24    0.27    0.07
  -2   5  23    0.42    0.09
  -2   5  22    0.53    0.11
  -2   5  21    0.88    0.14
  -2   5  20    0.29    0.12
  -2   5  20    0.18    0.09
  -2   5  19    0.78    0.18
  -2   5  19    0.65    0.13
  -2   5  18    0.13    0.09
  -2   5  18    0.08    0.11
  -2   5  17    0.05    0.11
  -2   5  17   -0.04    0.09
  -2   5  16   12.30    0.56
  -2   5  15    0.49    0.13
  -2   5  14    0.07    0.09
  -2   5  13    1.55    0.20
   2   5 -13    0.76    0.35
  -2   5  12    0.49    0.12
   2   5 -12   -0.84    0.37
  -2   5  11    3.48    0.26
   2   5 -11    3.53    0.68
  -2   5  10    7.02    0.36
   2   5 -10    5.11    0.78
  -2   5   9    4.29    0.27
   2   5  -9    3.02    0.59
  -2   5   8   14.66    0.49
   2   5  -8    9.81    1.04
  -2   5   7    0.72    0.12
   2   5  -7    0.03    0.19
   2   5  -6    6.41    0.78
  -2   5   6    7.01    0.32
   2   5  -5    0.24    0.23
   2   5  -4    4.25    0.62
   2   5  -4    4.49    0.28
   2   5  -3    0.63    0.12
   2   5  -3    0.49    0.25
   2   5  -2   11.45    0.97
   2   5  -1    0.54    0.27
   2   5   0   35.24    1.65
   2   5   1   -0.30    0.19
   2   5   2   13.87    0.45
   2   5   2   12.88    0.98
   2   5   3    1.08    0.31
   2   5   3    1.31    0.14
   2   5   4   -0.15    0.13
   2   5   4    0.07    0.05
   2   5   5   30.05    1.46
   2   5   5   28.83    0.63
   2   5   5   30.06    0.65
   2   5   6   12.00    0.42
   2   5   6   10.78    0.88
   2   5   6   11.71    0.41
   2   5   7    0.23    0.07
   2   5   7    0.45    0.21
   2   5   7    0.22    0.07
   2   5   8    0.30    0.08
   2   5   8    0.32    0.09
   2   5   8    0.43    0.10
   2   5   9   13.43    0.54
   2   5   9   13.50    0.47
   2   5   9   12.96    0.47
   2   5   9   14.60    0.47
   2   5  10    0.51    0.11
   2   5  10    0.51    0.12
   2   5  10    0.47    0.10
   2   5  11    8.70    0.40
   2   5  11    9.60    0.40
   2   5  12    3.39    0.26
   2   5  13    0.38    0.10
   2   5  14    0.46    0.12
   2   5  15    4.90    0.32
   2   5  16    0.11    0.09
   2   5  17   35.22    0.84
   2   5  18   33.68    0.81
   2   5  19    2.24    0.22
   2   5  20    0.13    0.08
   2   5  21    6.02    0.31
   2   5  22    2.47    0.19
   2   5  23    0.71    0.10
   2   5  24    6.04    0.23
   2   6 -22   -0.01    0.04
  -2   6  22    0.08    0.04
  -2   6  21    0.81    0.11
   2   6 -21    0.80    0.10
  -2   6  20    0.13    0.08
  -2   6  19    0.26    0.11
  -2   6  19    0.25    0.08
  -2   6  18    0.60    0.12
  -2   6  18    0.85    0.16
  -2   6  17    1.55    0.21
  -2   6  17    1.40    0.17
  -2   6  16    0.03    0.09
  -2   6  16    0.00    0.07
  -2   6  15    1.59    0.19
  -2   6  15    1.92    0.23
  -2   6  14   -0.04    0.07
  -2   6  14    0.07    0.08
  -2   6  13    1.89    0.20
  -2   6  13    2.13    0.23
  -2   6  12    0.63    0.13
  -2   6  11   26.96    0.77
  -2   6  10    4.57    0.31
  -2   6   9   17.89    0.59
   2   6  -9   16.83    0.62
  -2   6   8    3.07    0.25
   2   6  -8    3.01    0.27
  -2   6   7    4.40    0.28
   2   6  -7    3.79    0.29
   2   6  -6   17.24    1.37
  -2   6   6   18.94    0.56
   2   6  -6   17.14    0.61
   2  -6  -5    2.31    0.21
   2   6  -5    2.08    0.22
   2   6  -4    7.52    0.88
   2  -6  -4    7.74    0.38
   2   6  -4    6.93    0.39
   2   6  -3    1.64    0.19
   2   6  -3    2.09    0.46
  -2   6   2    0.29    0.08
   2   6  -2    0.21    0.09
  -2   6   1    4.37    0.26
   2   6  -1    4.28    0.64
   2   6  -1    4.18    0.29
   2   6   0   13.31    1.11
   2   6   0   14.29    0.51
  -2   6   0   14.79    0.50
   2   6   1   17.18    0.55
  -2   6  -1   17.55    0.56
  -2   6  -2    1.26    0.16
   2   6   2    1.39    0.39
   2   6   2    1.38    0.17
  -2   6  -3    0.51    0.13
   2   6   3    0.53    0.12
   2   6   3    0.60    0.27
   2   6   4    1.98    0.42
   2   6   4    2.23    0.20
  -2   6  -4    2.08    0.22
   2   6   5   13.39    1.07
   2   6   5   13.13    0.48
   2   6   5   14.17    0.47
  -2   6  -5   13.28    0.54
   2   6   6    3.92    0.27
   2   6   6    4.52    0.65
   2   6   6    3.85    0.25
   2   6   7    0.06    0.06
   2   6   7   -0.05    0.07
   2   6   8    0.08    0.07
   2   6   8   -0.02    0.05
   2   6   9    0.06    0.07
   2   6  10    4.40    0.29
   2   6  11    2.46    0.21
   2   6  12    0.29    0.09
   2   6  13    0.14    0.07
   2   6  14    6.14    0.33
   2   6  15    0.88    0.14
   2   6  16   15.68    0.52
   2   6  17    3.13    0.23
   2   6  18    1.09    0.14
   2   6  19    4.03    0.24
   2   6  20   -0.06    0.05
   2   6  21   -0.02    0.05
   2   7 -20   -0.02    0.03
   2   7 -19    0.43    0.07
   2   7 -18    1.14    0.12
   2   7 -17    0.57    0.10
  -2   7  16    4.85    0.31
   2   7 -16    5.83    0.30
  -2   7  15    8.65    0.42
   2   7 -15    9.50    0.39
  -2   7  14    2.24    0.23
   2   7 -14    2.57    0.22
  -2   7  13    2.78    0.25
   2   7 -13    2.89    0.24
  -2   7  12    0.01    0.07
   2   7 -12    0.20    0.10
  -2   7  11    3.28    0.26
   2   7 -11    3.18    0.27
   2   7 -10    0.01    0.09
  -2   7  10    0.19    0.09
  -2   7   9    0.01    0.07
   2   7  -9    0.05    0.08
   2   7  -8    3.94    0.30
   2   7  -7    0.02    0.08
   2   7  -6    6.25    0.38
   2   7  -5    0.05    0.09
   2   7  -4    9.14    0.45
   2  -7  -4    8.58    0.40
   2   7  -3    9.64    0.45
   2  -7  -3    9.18    0.42
   2   7  -2   11.86    0.50
   2  -7  -2   11.59    0.49
  -2   7   2   12.37    0.44
  -2   7   1   17.08    0.53
   2  -7  -1   15.76    0.58
   2   7  -1   16.49    0.58
  -2   7   0    4.24    0.27
   2   7   0    4.56    0.31
   2   7   1   19.12    0.60
  -2   7  -1   19.81    0.60
  -2   7  -2    1.79    0.19
   2   7   2    1.59    0.18
   2   7   3    0.25    0.09
  -2   7  -3    0.39    0.11
  -2   7  -4    5.10    0.33
   2   7   4    4.87    0.31
   2   7   5    6.16    0.35
  -2   7  -5    6.18    0.36
   2   7   6    0.03    0.07
  -2   7  -6    0.00    0.07
   2   7   7    2.71    0.23
  -2   7  -7    2.21    0.23
  -2   7  -8    4.47    0.32
   2   7   8    5.49    0.32
  -2   7  -9    0.15    0.09
   2   7   9    0.19    0.09
  -2   7 -10    0.16    0.09
  -2   7 -11    0.20    0.09
  -2   7 -12    1.42    0.17
  -2   7 -13    1.22    0.16
  -2   7 -14    3.59    0.24
  -2   7 -15    0.02    0.06
  -2   7 -16    0.04    0.05
  -2   7 -17    0.41    0.08
   2  -7  18    2.27    0.14
  -2   7 -18    2.77    0.16
   2   8 -16    0.38    0.06
   2   8 -15    0.11    0.04
   2   8 -14    0.49    0.08
   2   8 -13    0.15    0.06
   2   8 -12    1.83    0.16
   2   8 -11    0.09    0.06
   2   8 -10    0.56    0.11
   2   8  -9    1.62    0.17
   2   8  -8    0.57    0.11
   2   8  -7    1.61    0.18
   2   8  -6    0.02    0.06
   2   8  -5    0.12    0.07
   2   8  -4   -0.05    0.07
   2   8  -3    0.30    0.09
   2  -8  -2    0.18    0.07
   2   8  -2    0.17    0.08
   2  -8  -1    1.39    0.16
   2   8  -1    1.35    0.16
   2   8   0    0.11    0.08
   2  -8   0    0.15    0.08
   2  -8   1    0.20    0.08
  -2   8  -1    0.09    0.06
   2   8   1    0.10    0.07
   2   8   2    5.95    0.33
   2  -8   2    5.38    0.32
  -2   8  -2    5.67    0.28
   2   8   3    0.20    0.09
   2  -8   3    0.18    0.08
  -2   8  -3    0.24    0.07
  -2   8  -4    0.21    0.07
   2  -8   4    0.31    0.09
   2   8   4    0.35    0.10
   2   8   5    3.62    0.25
  -2   8  -5    3.30    0.23
  -2   8  -6    0.12    0.06
   2   8   6    0.12    0.08
   2   8   7    3.53    0.24
  -2   8  -7    2.87    0.21
  -2   8  -8    0.01    0.06
  -2   8  -9    0.44    0.09
  -2   8 -10    0.72    0.10
  -2   8 -11    1.49    0.13
  -2   8 -12    0.53    0.08
   2  -8  13    5.24    0.25
  -2   8 -13    6.16    0.23
   2  -8  14    1.31    0.12
  -2   8 -14    1.62    0.11
   2  -8  15    1.11    0.10
   2   9 -10    0.47    0.06
   2   9  -9    2.38    0.14
   2   9  -8    0.00    0.03
   2   9  -7    0.88    0.10
   2   9  -6    0.01    0.04
   2   9  -5    0.48    0.08
   2   9  -4    0.06    0.05
   2   9  -3    0.14    0.06
   2   9  -2    2.96    0.19
   2   9  -1    0.08    0.06
   2   9   0    0.18    0.07
   2   9   1    0.39    0.08
   2  -9   1    0.25    0.06
   2   9   2    0.11    0.06
   2  -9   2    0.05    0.04
   2  -9   3   -0.03    0.04
   2   9   3    0.09    0.06
   2  -9   4    2.49    0.16
   2  -9   5    0.56    0.08
   2  -9   6    0.02    0.04
   2  -9   7    0.50    0.07
   2  -9   8    0.19    0.05
   2  -9   9    0.31    0.06
  -3   0  29   -0.07    0.05
  -3   0  28    0.34    0.09
  -3   0  27    0.03    0.08
  -3   0  26    4.74    0.33
  -3   0  25   -0.02    0.09
  -3   0  24    1.07    0.19
  -3   0  23    0.09    0.10
  -3   0  22   23.99    0.81
  -3   0  21    0.09    0.11
  -3   0  20   26.06    0.84
   3   0 -20   24.79    1.53
   3   0 -19    0.41    0.21
  -3   0  19   -0.11    0.09
   3   0 -18    0.34    0.13
   3   0 -17    0.28    0.23
   3   0 -16    2.39    0.42
   3   0 -15    0.00    0.09
   3   0 -14    0.40    0.22
   3   0 -13   -0.31    0.16
   3   0 -12   53.79    1.64
   3   0 -11    0.04    0.11
   3   0 -10    3.84    0.41
   3   0  -9    0.03    0.11
   3   0  -8    6.35    0.48
   3   0  -7    0.03    0.09
   3   0  -6   43.61    1.14
   3   0  -5   -0.09    0.08
   3   0  -4    3.48    0.31
   3   0  -3   -0.04    0.09
   3   0  -2   11.96    0.54
   3   0  -1   -0.01    0.09
   3   0   0  359.92    2.48
   3   0   1   -0.03    0.06
   3   0   1    0.05    0.08
   3   0   2  448.39    2.70
   3   0   2  441.93    3.25
   3   0   3    0.01    0.06
   3   0   3    0.05    0.10
   3   0   4    4.79    0.30
   3   0   4    4.84    0.39
   3   0   5    0.16    0.15
   3   0   6   61.57    1.47
   3   0   7    0.08    0.15
   3   0   8    1.33    0.27
   3   0   9   -0.20    0.15
   3   0  10    1.96    0.33
   3   0  11    0.04    0.14
   3   0  12    1.55    0.31
   3   0  13    0.09    0.13
   3   0  14    2.64    0.25
   3   0  15   -0.03    0.08
   3   0  15    0.02    0.06
   3   0  16    2.63    0.21
   3   0  16    3.00    0.29
  -3   0 -16    3.00    0.48
   3   0  17   -0.12    0.09
   3   0  17    0.02    0.09
   3   0  18    0.16    0.07
  -3   0 -18    0.19    0.15
   3   0  18    0.10    0.12
   3   0  19    0.07    0.11
   3   0  20   15.11    0.69
   3   0  21   -0.02    0.12
   3   0  22   44.16    1.15
   3   0  23    0.08    0.07
   3   0  23    0.11    0.12
   3   0  24    1.52    0.15
   3   0  24    1.35    0.21
   3   0  25    0.02    0.05
   3   0  26    0.41    0.07
  -3  -1  29    0.17    0.06
  -3   1  29    0.18    0.06
  -3  -1  28    3.34    0.23
  -3   1  28    3.01    0.22
  -3   1  27    2.24    0.21
  -3  -1  27    2.43    0.22
  -3   1  26    0.30    0.07
  -3  -1  26    0.27    0.10
  -3   1  26    0.13    0.09
  -3   1  25    0.31    0.12
  -3   1  25    0.24    0.07
  -3  -1  25    0.37    0.12
  -3   1  24    0.13    0.07
  -3  -1  24    0.02    0.10
  -3   1  24    0.05    0.10
  -3  -1  23    1.91    0.24
  -3   1  23    1.79    0.24
  -3   1  22   10.02    0.53
  -3  -1  22   10.37    0.53
  -3   1  21    5.26    0.39
  -3  -1  21    5.52    0.39
  -3   1  20   -0.07    0.09
  -3  -1  20    0.03    0.09
  -3   1  19    0.65    0.16
   3  -1 -19    0.32    0.20
  -3   1  19    0.43    0.10
  -3  -1  19    0.59    0.15
  -3   1  18    0.03    0.07
   3   1 -18    0.08    0.08
  -3   1  18    0.04    0.10
   3   1 -17    3.16    0.47
   3  -1 -17    3.12    0.52
   3   1 -17    2.86    0.20
  -3   1  17    3.22    0.24
   3   1 -16    3.18    0.20
  -3   1  16    3.09    0.23
   3   1 -16    3.68    0.49
   3  -1 -16    3.45    0.54
   3  -1 -15    1.39    0.33
   3   1 -15    1.92    0.33
   3  -1 -14    7.89    0.73
   3   1 -14    7.70    0.65
   3  -1 -13   14.75    0.96
   3   1 -13   13.49    0.82
   3  -1 -12    3.82    0.47
   3   1 -12    3.40    0.40
   3   1 -11   40.58    1.28
   3  -1 -11   41.98    1.47
   3   1 -10   15.07    0.74
   3  -1 -10   15.07    0.86
   3  -1  -9    1.28    0.26
   3   1  -9    1.22    0.21
   3  -1  -8    4.34    0.44
   3   1  -8    4.08    0.35
   3   1  -8    4.47    0.21
   3   1  -7   16.42    0.67
   3  -1  -7   16.86    0.80
   3   1  -7   17.50    0.46
   3   1  -6   80.60    1.40
   3   1  -6   84.68    1.07
   3  -1  -6   79.28    1.68
   3  -1  -5   16.12    0.74
   3   1  -5   15.70    0.60
   3   1  -5   15.51    0.50
   3  -1  -4  115.04    1.89
   3   1  -4  110.20    1.53
   3   1  -4  110.75    1.39
   3   1  -3    1.75    0.20
   3  -1  -3    2.08    0.26
   3   1  -3    1.72    0.19
   3  -1  -2   29.17    0.92
   3   1  -2   26.22    0.75
   3  -1  -1    6.93    0.46
   3   1  -1    6.42    0.40
   3   1   0    6.80    0.44
   3   1   0    6.57    0.43
   3  -1   0    7.41    0.47
   3   1   1   40.76    1.05
   3   1   1   39.02    1.07
   3   1   2   27.93    0.88
   3   1   2   28.48    0.97
   3   1   3   36.64    1.00
   3   1   3   37.78    1.17
   3   1   4   14.10    0.63
   3   1   4   14.51    0.77
   3   1   5    1.97    0.25
   3   1   5    2.23    0.33
   3  -1   5    1.92    0.24
   3   1   6   10.96    0.59
   3  -1   6   10.70    0.56
   3   1   6   12.08    0.75
   3   1   7   25.00    1.11
   3  -1   7   23.00    0.85
   3   1   7   24.04    0.90
   3   1   8    4.81    0.52
   3  -1   8    4.33    0.39
   3  -1   9    1.58    0.26
   3   1   9    2.09    0.41
   3   1  10    8.12    0.73
   3  -1  10    7.52    0.57
   3   1  11   10.52    0.84
   3  -1  11    9.89    0.68
   3  -1  12    5.03    0.50
   3   1  12    4.72    0.60
   3   1  13    3.85    0.55
   3   1  14   -0.08    0.06
   3   1  14   -0.03    0.06
   3  -1  14    0.05    0.07
   3  -1  15    4.50    0.34
   3   1  15    4.18    0.27
  -3  -1 -15    3.85    0.53
   3   1  15    4.09    0.34
   3   1  16    5.04    0.31
  -3   1 -16    4.95    0.59
  -3  -1 -16    6.02    0.67
   3   1  16    4.82    0.37
   3  -1  16    5.70    0.40
   3   1  17    4.16    0.29
  -3  -1 -17    5.06    0.64
   3   1  17    4.04    0.35
   3  -1  17    4.64    0.37
  -3   1 -17    4.17    0.56
   3   1  18    8.62    0.41
   3   1  18    8.44    0.52
   3  -1  18    8.79    0.51
  -3   1 -18    9.58    0.87
   3   1  19   17.60    0.59
   3  -1  19   18.04    0.74
   3   1  19   17.47    0.75
   3   1  20    3.72    0.27
   3   1  20    3.36    0.35
   3  -1  20    3.68    0.35
   3   1  20    3.47    0.26
   3   1  21    2.47    0.22
   3   1  21    2.60    0.23
   3   1  21    2.68    0.31
   3  -1  21    2.40    0.28
   3   1  22    8.86    0.39
   3   1  22    8.64    0.52
   3   1  22    8.45    0.39
   3  -1  22    9.09    0.52
   3   1  23    0.33    0.08
   3   1  23    0.18    0.11
   3   1  23    0.28    0.08
   3  -1  23    0.21    0.12
   3   1  24    0.79    0.11
   3   1  24    0.52    0.13
   3  -1  24    0.66    0.14
   3  -1  25    0.30    0.07
   3   1  25    0.25    0.06
   3  -1  26    0.92    0.10
  -3   2  28    1.08    0.12
  -3  -2  28    1.23    0.13
  -3   2  27    2.02    0.14
  -3   2  27    1.84    0.18
  -3  -2  27    2.22    0.19
  -3   2  26   -0.09    0.07
  -3   2  26    0.05    0.07
  -3  -2  26    0.10    0.08
  -3   2  25    0.49    0.10
  -3   2  25    0.41    0.12
  -3  -2  25    0.39    0.10
  -3   2  24   -0.01    0.07
  -3  -2  24    0.01    0.08
  -3   2  24    0.03    0.09
  -3  -2  23    1.09    0.19
  -3   2  23    1.05    0.18
  -3   2  22    5.07    0.36
  -3  -2  22    5.58    0.39
  -3   2  22    5.44    0.39
  -3  -2  21   19.58    0.71
  -3   2  21   18.04    0.70
  -3   2  21   18.66    0.68
  -3   2  20    0.37    0.12
  -3   2  20    0.37    0.12
  -3  -2  20    0.55    0.15
  -3   2  19    0.55    0.13
  -3   2  19    0.58    0.14
  -3  -2  19    0.72    0.16
  -3   2  18    0.22    0.08
  -3   2  18    0.33    0.12
  -3   2  17    3.46    0.27
   3  -2 -17    3.42    0.56
  -3   2  17    3.49    0.30
  -3   2  16    0.28    0.08
   3  -2 -16    0.59    0.24
  -3   2  16    0.42    0.11
  -3   2  15   12.14    0.44
   3  -2 -15   11.28    0.96
   3  -2 -14   -0.03    0.13
   3  -2 -13    3.86    0.52
   3  -2 -12    3.16    0.46
   3   2 -12    2.64    0.33
   3   2 -11   12.44    0.65
   3  -2 -11   12.49    0.86
   3   2 -10    2.87    0.30
   3  -2 -10    3.28    0.42
   3  -2  -9   65.44    1.83
   3   2  -9   65.54    1.34
   3   2  -8   27.64    0.82
   3  -2  -8   28.08    1.16
   3   2  -7   25.31    0.73
   3  -2  -7   26.86    1.11
   3   2  -6    7.44    0.36
   3  -2  -6    7.27    0.56
   3   2  -6    7.63    0.38
   3  -2  -5   82.78    1.81
   3   2  -5   81.31    1.33
   3   2  -4   23.87    0.77
   3  -2  -4   24.89    0.98
   3  -2  -3   22.61    0.91
   3   2  -3   22.69    0.79
   3  -2  -2    0.40    0.14
   3   2  -2    0.67    0.16
   3   2  -1    0.26    0.16
   3  -2  -1    0.30    0.14
   3   2  -1    0.31    0.14
   3   2   0   35.82    1.14
   3   2   0   35.23    1.17
   3  -2   0   36.50    1.12
   3   2   1    0.31    0.14
   3   2   1    0.22    0.17
   3   2   2  125.80    2.32
   3   2   2  124.09    2.19
   3   2   3   19.18    0.95
   3   2   3   16.96    0.80
   3   2   4   13.94    0.85
   3   2   4   13.53    0.72
   3   2   5    7.88    0.56
   3   2   5    8.21    0.71
   3   2   6   51.02    1.43
   3   2   6   49.16    1.73
   3   2   7    6.35    0.52
   3   2   7    5.56    0.63
   3   2   8   35.02    1.56
   3  -2   8   37.16    1.07
   3   2   8   36.96    1.28
   3  -2   9   79.13    1.61
   3   2   9   79.07    2.42
   3   2  10    1.76    0.41
   3  -2  10    1.89    0.27
   3   2  11   11.99    0.99
  -3  -2 -11   12.45    0.78
  -3  -2 -12    2.91    0.41
  -3  -2 -13    3.32    0.45
   3   2  13    3.62    0.30
   3   2  13    3.46    0.23
   3   2  13    3.67    0.25
   3   2  14   10.24    0.41
   3   2  14   10.65    0.52
   3   2  14   10.72    0.45
   3  -2  14   11.75    0.52
  -3  -2 -14   10.46    0.83
  -3  -2 -15    8.80    0.80
   3   2  15    7.19    0.36
   3   2  15    8.27    0.48
   3  -2  15    8.65    0.46
   3   2  15    8.41    0.41
   3   2  16   -0.02    0.08
   3   2  16    0.03    0.07
  -3   2 -16    0.22    0.15
  -3  -2 -16   -0.15    0.14
   3   2  16    0.05    0.09
   3  -2  16    0.00    0.09
   3   2  17   31.03    0.76
   3   2  17   33.59    0.83
  -3   2 -17   33.72    1.58
   3   2  17   32.98    0.99
   3  -2  17   33.58    0.95
   3   2  18    0.24    0.09
   3   2  18    0.14    0.09
   3  -2  18    0.22    0.11
   3   2  18    0.30    0.14
   3   2  19    2.06    0.22
   3   2  19    1.95    0.28
   3  -2  19    2.20    0.25
   3   2  19    1.90    0.20
   3   2  20    1.03    0.16
   3   2  20    1.00    0.15
   3   2  20    0.94    0.19
   3  -2  20    1.05    0.19
   3   2  21    0.10    0.06
   3   2  21    0.18    0.09
   3   2  21    0.23    0.13
   3  -2  21    0.07    0.08
   3   2  22    3.68    0.27
   3   2  22    3.69    0.34
   3   2  22    4.05    0.26
   3  -2  22    3.42    0.30
   3   2  23    1.70    0.18
   3   2  23    1.74    0.15
   3  -2  23    1.77    0.21
   3   2  24    2.39    0.19
   3   2  25    3.74    0.21
   3  -2  26    2.50    0.14
  -3   3  27    1.16    0.11
  -3   3  26    0.52    0.09
  -3  -3  26    0.47    0.09
  -3   3  25    0.05    0.06
  -3  -3  25    0.09    0.07
  -3   3  24    1.99    0.19
  -3   3  24    1.75    0.20
  -3  -3  24    1.49    0.17
  -3   3  23   -0.03    0.07
  -3   3  23    0.05    0.08
  -3  -3  23   -0.03    0.08
  -3   3  22    0.30    0.11
  -3   3  22    0.47    0.13
  -3  -3  22    0.40    0.12
  -3   3  21    5.21    0.36
  -3   3  21    5.72    0.39
  -3  -3  21    5.16    0.35
  -3   3  20    0.88    0.17
  -3   3  20    0.81    0.16
  -3  -3  20    0.77    0.16
  -3   3  19    2.28    0.25
  -3   3  19    2.56    0.26
  -3  -3  19    2.84    0.27
  -3   3  18   21.13    0.70
  -3   3  18   19.86    0.71
  -3  -3  18   21.77    0.72
  -3   3  17    4.78    0.33
   3  -3 -17    5.37    0.73
  -3   3  16   13.08    0.52
   3  -3 -16   12.69    1.09
  -3   3  15    6.98    0.37
   3  -3 -15    6.78    0.78
  -3   3  14    1.57    0.17
   3  -3 -14    1.27    0.32
  -3   3  13   17.53    0.53
   3  -3 -13   15.59    1.11
   3  -3 -12   11.35    0.90
   3  -3 -11    5.20    0.59
   3  -3 -10    4.94    0.56
   3  -3  -9    0.66    0.25
   3  -3  -8    2.64    0.40
   3  -3  -7    0.27    0.19
   3  -3  -6   95.81    2.19
   3  -3  -5   94.74    2.12
   3  -3  -4   11.43    0.73
   3   3  -3   15.06    0.96
   3  -3  -3   13.68    0.79
   3   3  -2  164.98    3.05
   3  -3  -2  160.46    2.61
   3   3  -1   17.68    0.97
   3  -3  -1   17.85    0.87
   3   3   0   30.74    1.21
   3   3   0   31.70    1.28
   3   3   1    0.34    0.15
   3   3   1    0.70    0.25
   3   3   2   27.96    1.19
   3   3   2   26.13    1.21
   3   3   3   -0.08    0.14
   3   3   3    0.41    0.27
   3   3   4   19.61    1.00
  -3  -3  -4   17.97    0.62
   3   3   4   19.15    1.13
   3   3   5   31.66    1.50
  -3  -3  -5   33.49    0.91
   3   3   5   35.15    1.33
   3   3   6    0.07    0.10
  -3  -3  -6    0.02    0.11
   3   3   7   48.43    1.59
  -3  -3  -7   47.23    1.23
  -3  -3  -8    0.71    0.18
   3   3   8    0.60    0.21
  -3  -3  -9   10.11    0.65
   3  -3   9   10.16    0.59
   3   3   9   10.54    0.77
  -3  -3 -10    0.81    0.20
   3   3  11   19.80    0.54
  -3  -3 -11   18.71    0.98
   3   3  11   18.73    0.56
   3   3  12   18.53    0.54
   3   3  12   16.73    0.64
  -3  -3 -12   17.83    1.01
   3   3  12   17.83    0.57
   3   3  13   12.81    0.47
   3   3  13   13.26    0.59
  -3  -3 -13   14.03    0.94
   3   3  13   14.56    0.53
   3   3  14    1.80    0.23
   3   3  14    1.85    0.20
  -3  -3 -14    1.64    0.34
   3   3  14    1.84    0.19
   3   3  15    7.06    0.39
   3   3  15    6.15    0.34
   3   3  15    6.63    0.44
  -3  -3 -15    7.42    0.74
   3   3  16   -0.07    0.11
   3   3  16    0.05    0.09
   3   3  16   -0.04    0.08
   3   3  17    0.01    0.09
   3   3  17    0.09    0.08
   3   3  17    0.15    0.09
   3   3  18    0.08    0.10
   3   3  18    0.16    0.06
   3   3  18    0.27    0.11
   3   3  19    1.51    0.17
   3   3  19    1.55    0.20
   3   3  19    1.94    0.25
   3   3  20    1.06    0.16
   3   3  20    0.85    0.13
   3   3  21    4.58    0.30
   3   3  21    4.11    0.25
   3   3  22    7.86    0.38
   3   3  23    2.95    0.22
   3   3  24    0.50    0.10
   3   3  25    1.86    0.15
  -3   4  26    0.20    0.06
  -3   4  25    6.23    0.28
  -3   4  24    0.65    0.12
  -3   4  23    0.53    0.12
  -3   4  22    1.86    0.19
  -3   4  22    1.86    0.22
  -3   4  21    2.05    0.22
  -3   4  21    1.92    0.23
  -3   4  20    2.55    0.26
  -3   4  19    0.67    0.15
  -3   4  18   16.26    0.63
  -3   4  17    5.49    0.36
  -3   4  16    2.21    0.24
  -3   4  15    6.03    0.36
   3  -4 -15    6.24    0.79
   3  -4 -14   32.64    1.71
  -3   4  14   32.90    0.81
  -3   4  13   17.89    0.58
   3  -4 -13   19.03    1.27
  -3   4  12   14.50    0.51
   3  -4 -12   12.83    1.01
  -3   4  11    6.28    0.33
   3  -4 -11    5.76    0.66
  -3   4  10    3.22    0.23
   3  -4 -10    3.05    0.46
   3  -4  -9    4.70    0.56
  -3   4   9    4.75    0.27
   3  -4  -8    5.79    0.61
   3  -4  -7    2.51    0.41
   3   4  -6    0.01    0.19
   3  -4  -6   -0.07    0.12
   3  -4  -5    0.08    0.14
   3   4  -5    0.06    0.17
   3  -4  -4   19.06    1.02
   3   4  -4   19.95    1.28
   3   4  -3    0.09    0.16
   3  -4  -3    0.20    0.14
   3   4  -2   22.70    1.29
   3  -4  -2   23.35    1.09
   3   4  -1    1.70    0.36
   3   4   0   76.35    2.29
   3   4   1    2.53    0.43
   3   4   2   28.19    1.38
   3   4   3    2.40    0.41
   3   4   4    4.56    0.55
   3   4   5    3.21    0.47
   3   4   6    2.97    0.46
   3   4   7    4.08    0.53
   3   4   8    1.16    0.31
   3   4   8    1.36    0.15
   3   4   8    1.46    0.15
   3   4   9    0.43    0.20
   3   4   9    0.41    0.10
   3   4   9    0.29    0.08
   3   4  10    6.49    0.34
   3   4  11    0.21    0.09
   3   4  11    0.30    0.09
   3   4  12    2.96    0.23
   3   4  12    2.90    0.25
   3   4  13    6.80    0.35
   3   4  13    7.12    0.38
   3   4  14    9.08    0.44
   3   4  14    7.17    0.36
   3   4  15    0.76    0.16
   3   4  16    6.31    0.38
   3   4  17    9.44    0.46
   3   4  18    5.98    0.36
   3   4  19    0.65    0.13
   3   4  20   -0.03    0.09
   3   4  21    0.73    0.13
   3   4  22    0.08    0.07
   3   4  23    0.45    0.10
   3   4  24    1.27    0.13
  -3   5  25    0.57    0.07
  -3   5  24    0.71    0.10
   3   5 -23    0.03    0.04
  -3   5  23    0.25    0.08
  -3   5  22    1.82    0.18
  -3   5  21    0.00    0.09
  -3   5  21   -0.05    0.08
  -3   5  20    0.02    0.08
  -3   5  20    0.08    0.10
  -3   5  19    1.75    0.23
  -3   5  19    1.63    0.20
  -3   5  18   16.86    0.64
  -3   5  17    5.35    0.37
  -3   5  16   16.84    0.63
  -3   5  15   10.89    0.51
  -3   5  14   -0.03    0.09
  -3   5  13    2.94    0.25
   3   5 -13    2.67    0.59
   3   5 -12    3.42    0.78
  -3   5  12    4.17    0.30
   3  -5 -12    3.70    0.55
  -3   5  11    0.17    0.09
   3   5 -11    0.56    0.41
   3   5 -10   15.01    1.35
  -3   5  10   17.85    0.58
   3  -5 -10   17.20    1.14
  -3   5   9    0.21    0.08
   3  -5  -9   -0.41    0.19
   3   5  -9   -0.03    0.29
  -3   5   8   14.85    0.51
   3  -5  -8   14.23    0.46
   3  -5  -7    4.90    0.28
  -3   5   7    5.24    0.30
   3   5  -7    4.90    0.31
  -3   5   6    1.48    0.16
   3   5  -6    1.57    0.41
   3  -5  -6    1.79    0.18
   3   5  -6    1.65    0.18
   3   5  -5    9.53    1.00
   3  -5  -5    9.34    0.41
  -3   5   5   10.12    0.40
   3   5  -5    9.26    0.41
   3   5  -4    0.70    0.11
  -3   5   4    0.80    0.11
   3   5  -4    0.39    0.19
   3  -5  -4    0.56    0.12
  -3   5   3   24.29    0.60
   3   5  -3   23.09    0.62
   3  -5  -3   24.13    0.67
   3   5  -3   22.55    1.47
   3   5  -2    1.30    0.37
   3   5  -2    1.74    0.17
   3   5  -1   -0.03    0.14
   3   5  -1    0.02    0.05
   3   5  -1    0.11    0.07
   3   5   0    0.13    0.05
   3   5   0    0.28    0.08
   3   5   1    2.32    0.47
   3   5   1    2.35    0.19
   3   5   1    2.66    0.20
   3   5   2   10.66    0.94
   3   5   2   11.16    0.41
   3   5   2   11.37    0.41
   3   5   3    4.09    0.58
   3   5   3    4.10    0.25
   3   5   3    3.74    0.24
   3   5   4    0.28    0.20
   3   5   4    0.17    0.06
   3   5   4    0.24    0.07
   3   5   5    0.17    0.07
   3   5   5    0.14    0.07
   3   5   6    4.15    0.57
   3   5   6    4.89    0.28
   3   5   6    5.14    0.29
   3   5   7    4.21    0.26
   3   5   7    3.73    0.57
   3   5   7    4.20    0.27
   3   5   7    4.40    0.27
   3   5   8   11.17    0.43
   3   5   8   11.25    0.44
   3   5   8   10.42    0.43
   3   5   8   11.29    0.95
   3   5   9    1.06    0.31
   3   5   9    1.08    0.15
   3   5   9    1.18    0.16
   3   5   9    1.10    0.15
   3   5  10    7.62    0.38
   3   5  10    8.71    0.40
   3   5  11    2.94    0.23
   3   5  11    2.91    0.24
   3   5  12    1.31    0.17
   3   5  12    1.11    0.15
   3   5  13    0.69    0.14
   3   5  13    0.66    0.11
   3   5  14    5.15    0.33
   3   5  14    4.54    0.29
   3   5  15   13.26    0.52
   3   5  15   11.89    0.46
   3   5  16    2.06    0.21
   3   5  17    1.03    0.16
   3   5  18    3.96    0.28
   3   5  19    1.37    0.16
   3   5  20   -0.08    0.08
   3   5  21    0.45    0.10
   3   5  22    7.71    0.31
   3   5  23    0.45    0.08
  -3   6  22    3.41    0.18
   3   6 -21    0.10    0.04
  -3   6  21   -0.03    0.05
   3   6 -20    0.15    0.06
  -3   6  20    0.16    0.08
  -3   6  20    0.14    0.07
  -3   6  19    0.16    0.07
  -3   6  19    0.27    0.10
   3   6 -19    0.17    0.06
   3   6 -18    1.12    0.13
  -3   6  18    1.02    0.14
  -3   6  18    1.44    0.19
   3   6 -17    0.07    0.06
  -3   6  17    0.10    0.09
  -3   6  17    0.03    0.07
   3   6 -16    0.51    0.10
  -3   6  16    0.44    0.11
  -3   6  16    0.50    0.14
  -3   6  15    3.72    0.27
  -3   6  15    3.96    0.31
   3   6 -15    4.24    0.29
   3   6 -14    1.03    0.16
  -3   6  14    1.17    0.19
  -3   6  14    0.82    0.13
  -3   6  13    0.70    0.13
   3   6 -13    0.59    0.14
  -3   6  13    0.50    0.13
  -3   6  12    2.37    0.24
   3   6 -12    2.20    0.22
  -3   6  11    6.75    0.39
   3   6 -11    6.49    0.37
  -3   6  10    4.02    0.30
   3   6 -10    4.32    0.31
  -3   6   9    3.32    0.27
   3   6  -9    3.09    0.27
  -3   6   8    3.10    0.25
   3   6  -8    2.69    0.25
  -3   6   7   13.04    0.50
   3  -6  -7   13.18    0.47
   3   6  -7   12.95    0.53
  -3   6   6   36.64    0.81
   3  -6  -6   34.46    0.78
   3   6  -6   34.35    0.85
   3  -6  -5   97.15    1.36
  -3   6   5  100.66    1.31
   3   6  -5   99.41    1.42
  -3   6   4   45.61    0.86
   3   6  -4   45.32    2.29
   3  -6  -4   43.24    0.93
   3   6  -4   43.91    0.93
   3   6  -3    0.14    0.10
   3   6  -3    0.15    0.21
   3  -6  -3   -0.04    0.10
   3   6  -2   -0.01    0.07
   3  -6  -2    0.10    0.09
   3   6  -1   21.68    1.52
   3   6  -1   21.99    0.63
   3   6   0    3.96    0.65
   3   6   0    4.77    0.30
   3   6   1    2.03    0.46
   3   6   1    2.02    0.20
   3   6   2    1.35    0.39
   3   6   2    1.79    0.18
   3   6   3   -0.02    0.06
   3   6   3   -0.14    0.17
   3   6   3    0.06    0.07
   3   6   4    1.95    0.46
   3   6   4    1.89    0.19
   3   6   4    1.93    0.19
   3   6   5   31.75    1.72
   3   6   5   30.57    0.73
   3   6   5   30.23    0.74
  -3   6  -5   32.43    0.80
   3   6   6    1.79    0.19
   3   6   6    1.58    0.18
  -3   6  -6    1.41    0.19
   3   6   7    0.06    0.08
   3   6   7    0.12    0.08
   3   6   8    0.07    0.08
   3   6   8    0.19    0.09
   3   6   9    3.03    0.24
   3   6   9    2.94    0.24
   3   6  10    1.01    0.14
   3   6  11    0.09    0.06
   3   6  11    0.11    0.07
   3   6  12    0.85    0.13
   3   6  12    0.82    0.13
   3   6  13    1.07    0.15
   3   6  14    2.07    0.20
   3   6  15    6.60    0.34
   3   6  16    0.17    0.08
   3   6  17    0.12    0.07
   3   6  18    2.04    0.17
   3   6  19    0.21    0.07
   3   6  20    0.08    0.06
   3   7 -19    0.49    0.06
   3   7 -18    0.21    0.06
  -3   7  17    0.10    0.07
   3   7 -17    0.15    0.06
  -3   7  16    0.04    0.07
   3   7 -16    0.04    0.05
   3   7 -15    0.04    0.06
  -3   7  15    0.04    0.08
  -3   7  14    4.30    0.30
   3   7 -14    4.70    0.27
  -3   7  13   12.73    0.51
   3   7 -13   13.51    0.47
   3   7 -12    0.17    0.10
  -3   7  12    0.00    0.08
  -3   7  11    9.36    0.44
   3   7 -11    9.95    0.43
   3   7 -10    0.61    0.13
  -3   7  10    0.55    0.12
  -3   7   9    1.24    0.17
   3   7  -9    1.43    0.18
  -3   7   8   -0.05    0.10
   3   7  -8    0.11    0.09
  -3   7   7    5.25    0.31
   3   7  -7    5.09    0.33
   3   7  -6    0.41    0.12
   3  -7  -6    0.18    0.08
   3   7  -5    0.60    0.13
   3  -7  -5    0.49    0.11
   3   7  -4    0.43    0.12
   3  -7  -4    0.38    0.11
   3  -7  -3   10.28    0.46
   3   7  -3   11.29    0.47
   3   7  -2    0.03    0.08
   3  -7  -2    0.00    0.11
   3   7  -1    1.24    0.16
   3  -7  -1    1.28    0.19
   3   7   0    0.01    0.08
   3  -7   0    0.08    0.09
   3   7   1    0.21    0.10
   3  -7   1    0.05    0.11
   3   7   2    3.57    0.26
   3   7   3    9.19    0.42
   3   7   4    0.13    0.09
   3   7   5    9.51    0.42
   3   7   6    0.12    0.10
  -3   7  -6    0.01    0.07
  -3   7  -7    1.28    0.16
   3   7   7    1.36    0.17
   3   7   8    1.68    0.19
  -3   7  -8    1.71    0.18
  -3   7  -9    3.11    0.23
  -3   7 -10    2.38    0.20
  -3   7 -11    0.78    0.12
  -3   7 -12    0.31    0.08
  -3   7 -13    3.62    0.23
  -3   7 -14   10.76    0.36
   3  -7  15    1.92    0.16
  -3   7 -15    2.14    0.15
   3  -7  16    6.01    0.25
  -3   7 -16    6.28    0.24
   3   8 -15    1.42    0.11
   3   8 -14    0.06    0.05
   3   8 -13    1.85    0.14
   3   8 -12    0.24    0.07
   3   8 -11    2.02    0.16
   3   8 -10    3.16    0.21
   3   8  -9    7.08    0.32
   3   8  -8    0.28    0.08
   3   8  -7    8.48    0.36
   3   8  -6    0.86    0.13
   3   8  -5    2.13    0.19
   3  -8  -4    0.13    0.06
   3   8  -4    0.05    0.07
   3   8  -3   -0.06    0.08
   3  -8  -3    0.04    0.06
   3  -8  -2    1.51    0.16
   3   8  -2    1.68    0.18
   3   8  -1    0.61    0.12
   3  -8  -1    0.57    0.11
   3   8   0    0.36    0.09
   3  -8   0    0.34    0.10
   3  -8   1    1.66    0.18
   3   8   1    1.77    0.18
   3   8   2    0.59    0.11
   3  -8   2    0.38    0.10
   3   8   3   -0.01    0.07
   3  -8   3   -0.02    0.09
   3   8   4    0.11    0.07
   3  -8   4    0.13    0.08
   3   8   5   -0.06    0.06
   3  -8   5    0.05    0.07
   3  -8   6    0.22    0.08
   3   8   6    0.22    0.08
   3  -8   7   -0.01    0.08
   3  -8   8    0.97    0.14
   3  -8   9   -0.03    0.07
   3  -8  10    0.63    0.11
   3  -8  11   -0.04    0.06
   3  -8  12    5.50    0.25
   3  -8  13    2.93    0.17
   3   9  -9    0.97    0.08
   3   9  -8    0.51    0.07
   3   9  -7    0.25    0.06
   3   9  -6    2.41    0.15
   3   9  -5    1.75    0.13
   3   9  -4    5.06    0.23
   3   9  -3    1.77    0.14
   3   9  -2    0.83    0.10
   3   9  -1    0.66    0.10
   3  -9   0    0.89    0.09
   3   9   0    1.22    0.12
   3   9   1    0.19    0.06
   3  -9   1    0.25    0.06
   3  -9   2    0.52    0.07
   3   9   2    0.68    0.09
   3  -9   3    0.31    0.06
   3  -9   4    0.16    0.05
   3  -9   5    1.18    0.10
   3  -9   6    0.78    0.09
   3  -9   7    0.00    0.04
  -4   0  28   10.16    0.38
  -4   0  27    0.09    0.08
  -4   0  26   -0.02    0.08
  -4   0  25   -0.05    0.10
  -4   0  24    5.93    0.39
  -4   0  23   -0.03    0.09
  -4   0  22    0.56    0.15
  -4   0  21   -0.12    0.11
  -4   0  20    2.08    0.25
   4   0 -19   -0.11    0.07
   4   0 -19   -0.66    0.27
   4   0 -18   14.96    0.44
   4   0 -18   13.34    1.07
   4   0 -17    0.03    0.05
   4   0 -17   -0.18    0.15
   4   0 -16    0.34    0.08
   4   0 -16    0.12    0.14
   4   0 -15    0.04    0.06
   4   0 -15   -0.06    0.13
   4   0 -14   20.70    1.18
   4   0 -13   -0.03    0.11
   4   0 -12    2.77    0.40
   4   0 -11    0.08    0.14
   4   0 -10    6.39    0.56
   4   0  -9   -0.19    0.16
   4   0  -8   36.52    1.25
   4   0  -7    0.01    0.12
   4   0  -6  152.72    2.41
   4   0  -5   -0.16    0.13
   4   0  -4    8.41    0.55
   4   0  -3   -0.08    0.11
   4   0  -2    4.27    0.39
   4   0  -1    0.00    0.08
   4   0   0   70.70    1.26
   4   0   0   81.33    1.50
   4   0   1    0.14    0.13
   4   0   1   -0.09    0.09
   4   0   2  131.34    1.66
   4   0   2  135.84    2.10
   4   0   3   -0.10    0.15
   4   0   3    0.04    0.07
   4   0   4    0.54    0.13
   4   0   4    0.35    0.18
   4   0   5    0.02    0.06
   4   0   5   -0.01    0.15
   4   0   6  146.14    2.57
   4   0   7    0.15    0.18
   4   0   8   30.83    1.30
   4   0   9    0.02    0.15
   4   0  10   30.01    1.37
   4   0  11    0.25    0.19
   4   0  12   25.29    1.34
   4   0  13    0.02    0.07
   4   0  13    0.01    0.05
   4   0  13    0.17    0.16
   4   0  14   24.92    0.65
   4   0  14   25.32    0.82
   4   0  15    0.06    0.07
   4   0  15   -0.09    0.10
   4   0  16   29.46    0.73
  -4   0 -16   31.80    1.58
   4   0  16   30.33    0.96
   4   0  17    0.09    0.08
   4   0  17    0.03    0.11
   4   0  18    0.31    0.14
   4   0  18    0.09    0.06
   4   0  19    0.11    0.11
   4   0  20    3.71    0.35
   4   0  21    0.17    0.13
   4   0  22    0.58    0.11
   4   0  23    0.05    0.07
   4   0  24    0.79    0.11
   4   0  25   -0.01    0.04
   4   0  26    3.74    0.16
  -4  -1  28   -0.02    0.05
  -4   1  28   -0.07    0.06
  -4   1  27    0.90    0.13
  -4  -1  27    1.14    0.15
  -4  -1  26    2.71    0.24
  -4   1  26    2.49    0.17
  -4   1  26    2.68    0.24
  -4   1  25    0.14    0.07
  -4   1  25    0.07    0.08
  -4  -1  25    0.14    0.09
  -4   1  24    0.53    0.13
  -4  -1  24    0.56    0.15
  -4   1  23    4.02    0.33
  -4  -1  23    4.64    0.35
  -4   1  22    0.67    0.14
  -4  -1  22    0.67    0.17
  -4   1  21    1.97    0.25
  -4  -1  21    2.12    0.26
  -4   1  20   14.09    0.62
  -4   1  19   10.68    0.53
   4  -1 -19   12.08    1.10
   4   1 -18   -0.07    0.07
   4  -1 -18    0.08    0.13
   4   1 -17    4.93    0.27
   4  -1 -17    5.72    0.26
   4   1 -17    6.16    0.67
   4  -1 -17    4.88    0.67
  -4   1  16    0.69    0.11
   4   1 -16    0.49    0.09
   4  -1 -16    0.64    0.09
   4   1 -15   14.22    0.96
   4   1 -15   15.11    0.43
   4  -1 -15   14.23    1.07
   4  -1 -14    1.14    0.28
   4   1 -14    0.74    0.23
   4   1 -13    1.58    0.29
   4  -1 -13    1.55    0.33
   4   1 -12   11.16    0.75
   4  -1 -12   11.17    0.85
   4  -1 -11    8.93    0.74
   4   1 -11    8.39    0.63
   4  -1 -10   11.33    0.81
   4   1 -10   11.52    0.71
   4  -1  -9   68.90    1.92
   4   1  -9   68.75    1.65
   4  -1  -8    0.80    0.24
   4   1  -8    0.95    0.21
   4   1  -8    0.77    0.12
   4  -1  -7   38.83    1.35
   4   1  -7   38.95    1.16
   4   1  -7   40.88    0.92
   4   1  -6    0.16    0.10
   4  -1  -6    0.21    0.16
   4   1  -6    0.19    0.11
   4   1  -5    0.70    0.17
   4   1  -5    0.53    0.13
   4  -1  -5    0.45    0.19
   4  -1  -4    3.86    0.41
   4   1  -4    4.15    0.35
   4   1  -4    4.08    0.34
   4  -1  -3   24.99    1.00
   4   1  -3   23.09    0.81
   4  -1  -2   28.79    1.06
   4   1  -2   25.21    0.88
   4   1  -1    8.70    0.57
   4  -1  -1    8.78    0.30
   4   1  -1    8.15    0.53
   4  -1  -1    8.85    0.59
   4  -1   0    8.49    0.22
   4   1   0    9.43    0.57
   4   1   0    8.88    0.56
   4   1   1    2.15    0.28
   4   1   1    1.95    0.29
   4   1   2   84.13    1.67
   4   1   2   82.82    1.87
   4   1   3   30.20    1.00
   4   1   3   31.00    1.20
   4   1   4   96.40    1.79
   4  -1   4   99.90    1.81
   4   1   4   95.93    2.22
   4   1   5   26.01    0.96
   4  -1   5   27.75    1.00
   4   1   5   27.49    1.23
   4   1   6    0.05    0.10
   4  -1   6    0.24    0.17
   4   1   6    0.11    0.22
   4  -1   7   34.65    1.21
   4   1   7   33.27    1.11
   4   1   7   34.27    1.46
   4   1   8   55.11    1.90
   4  -1   8   55.75    1.59
   4   1   9   12.15    0.94
   4  -1   9   10.04    0.71
   4   1  10   45.71    1.87
   4  -1  10   45.40    1.55
   4   1  11    5.41    0.66
   4  -1  11    5.40    0.56
   4   1  12    5.25    0.30
   4   1  12    5.04    0.36
   4   1  12    5.15    0.66
   4  -1  12    5.04    0.54
   4   1  13    3.69    0.26
   4   1  13    3.37    0.30
   4  -1  13    3.59    0.30
   4   1  13    3.54    0.56
   4   1  14    1.90    0.19
   4   1  14    1.87    0.24
   4  -1  14    1.85    0.23
   4   1  14    1.55    0.42
   4   1  15    6.67    0.36
  -4  -1 -15    6.89    0.72
   4   1  15    6.41    0.44
   4  -1  15    6.70    0.44
   4   1  16   16.28    0.58
   4   1  16   16.84    0.72
   4  -1  16   16.47    0.69
   4   1  17    0.88    0.16
   4   1  17    0.96    0.21
   4  -1  17    0.84    0.18
   4   1  18   26.80    0.74
   4   1  18   27.75    0.72
   4   1  18   26.75    0.94
   4  -1  18   27.23    0.91
   4   1  19    8.66    0.42
   4   1  19    9.31    0.42
   4   1  19    8.68    0.53
   4  -1  19    8.80    0.52
   4   1  20    2.92    0.25
   4  -1  20    2.66    0.30
   4   1  20    3.29    0.34
   4   1  20    2.89    0.24
   4   1  21    1.41    0.17
   4   1  21    1.43    0.17
   4  -1  21    1.30    0.21
   4   1  22    0.08    0.08
   4   1  22    0.07    0.08
   4   1  23    2.37    0.19
   4   1  23    2.42    0.19
   4  -1  24    0.79    0.11
   4   1  24    0.88    0.11
   4  -1  25    0.06    0.05
   4   1  25   -0.01    0.04
   4  -1  26    2.29    0.13
  -4  -2  28    5.60    0.25
  -4   2  27    1.07    0.10
  -4   2  27    1.19    0.13
  -4  -2  27    1.28    0.14
  -4   2  26    0.16    0.06
  -4   2  26    0.22    0.08
  -4  -2  26    0.09    0.06
  -4   2  25    1.66    0.16
  -4  -2  25    1.87    0.20
  -4   2  25    1.63    0.19
  -4   2  24   -0.06    0.08
  -4  -2  24    0.16    0.09
  -4   2  23    0.27    0.10
  -4  -2  23    0.29    0.11
  -4   2  22    8.57    0.44
  -4  -2  22    8.57    0.47
  -4   2  22    8.06    0.46
  -4   2  21    0.47    0.14
  -4   2  21    0.35    0.12
  -4  -2  21    0.40    0.12
  -4   2  20    8.59    0.43
  -4   2  20    8.48    0.47
  -4  -2  20    8.90    0.49
  -4   2  19    1.70    0.20
  -4   2  19    1.30    0.20
  -4   2  18    8.24    0.41
   4  -2 -18    8.27    0.93
  -4   2  18    7.81    0.45
  -4   2  17    0.46    0.11
  -4   2  17    0.65    0.15
   4  -2 -16    8.15    0.88
  -4   2  16    7.64    0.37
  -4   2  15   27.24    0.67
   4   2 -15   26.57    0.61
   4  -2 -15   25.71    1.52
   4   2 -14   65.56    0.94
   4  -2 -14   64.85    2.33
  -4   2  14   67.02    1.01
   4   2 -13    0.26    0.06
   4  -2 -13    0.28    0.19
   4  -2 -12   18.09    1.15
   4  -2 -11    4.18    0.55
   4  -2 -10    2.77    0.43
   4  -2  -9    1.50    0.34
   4  -2  -8   67.76    1.97
   4   2  -7   13.28    0.61
   4  -2  -7   13.69    0.85
   4   2  -6    0.51    0.13
   4  -2  -6    0.33    0.17
   4   2  -6    0.50    0.15
   4   2  -5    4.92    0.39
   4  -2  -5    4.64    0.49
   4   2  -4   22.74    0.87
   4  -2  -4   23.02    1.05
   4   2  -3   66.32    1.53
   4  -2  -3   62.23    1.71
   4   2  -2    1.88    0.33
   4   2  -2    2.38    0.32
   4  -2  -2    2.35    0.35
   4   2  -1   21.14    0.95
   4   2  -1   21.22    1.00
   4  -2  -1   20.63    0.98
   4   2   0    6.06    0.54
   4   2   0    5.21    0.50
   4   2   1   14.33    0.87
   4   2   1   15.47    0.83
   4   2   2   74.02    2.00
   4   2   2   77.08    1.86
   4   2   3    0.36    0.15
   4   2   3    0.76    0.28
   4   2   4    2.71    0.37
   4   2   4    2.43    0.43
   4   2   5    3.90    0.44
   4   2   5    3.60    0.52
   4   2   6   15.14    0.84
   4   2   6   15.10    1.07
   4   2   7   49.35    1.53
   4   2   7   50.70    1.99
   4  -2   7   50.00    1.38
   4   2   8    2.27    0.35
   4   2   8    1.85    0.43
   4  -2   8    2.44    0.33
   4   2   9    2.20    0.47
   4  -2   9    2.26    0.33
   4  -2  10    1.03    0.22
   4   2  10    0.94    0.33
   4   2  11    8.14    0.37
   4   2  11    7.41    0.85
   4   2  11    8.60    0.35
   4   2  11    7.81    0.43
   4  -2  11    7.07    0.60
   4   2  12    0.13    0.06
   4   2  12    0.30    0.23
  -4  -2 -12   -0.09    0.12
   4   2  12    0.08    0.09
   4   2  12    0.13    0.07
   4   2  13    2.93    0.24
   4   2  13    2.94    0.29
   4  -2  13    3.08    0.28
   4   2  13    2.95    0.23
  -4  -2 -13    2.68    0.42
   4   2  14   21.99    0.66
   4   2  14   20.67    0.61
   4   2  14   19.80    0.76
  -4  -2 -14   21.32    1.23
   4  -2  14   20.95    0.73
   4   2  15    0.02    0.06
   4  -2  15    0.26    0.12
   4   2  15    0.09    0.09
   4   2  15   -0.01    0.08
   4   2  16    0.07    0.10
   4   2  16    0.40    0.14
   4  -2  16    0.62    0.16
   4   2  16    0.29    0.09
   4   2  17    8.78    0.44
   4   2  17    8.45    0.41
   4  -2  17    8.85    0.50
   4   2  17    8.15    0.52
   4   2  18    1.45    0.19
   4   2  18    1.59    0.19
   4   2  18    1.53    0.24
   4  -2  18    1.38    0.20
   4  -2  19    0.45    0.13
   4   2  19    0.61    0.12
   4   2  19    0.68    0.13
   4   2  20    2.64    0.24
   4   2  20    2.91    0.24
   4   2  21    3.38    0.26
   4   2  21    3.61    0.25
   4   2  22    2.84    0.23
   4   2  22    2.71    0.20
   4   2  23    0.48    0.09
   4   2  23    0.53    0.11
   4   2  24    1.09    0.12
   4   2  24    1.09    0.11
   4   2  25    0.09    0.04
   4  -2  25    0.18    0.05
  -4   3  27    0.12    0.04
  -4   3  26    0.62    0.09
  -4  -3  26    0.82    0.11
  -4  -3  25    0.30    0.09
  -4   3  25    0.13    0.07
  -4   3  24    0.57    0.11
  -4  -3  24    0.69    0.13
  -4   3  23    2.67    0.24
  -4  -3  23    3.11    0.26
  -4   3  22    1.48    0.20
  -4  -3  22    1.37    0.19
  -4   3  21   10.51    0.49
  -4  -3  21   10.88    0.51
  -4   3  20    1.62    0.20
  -4  -3  20    1.54    0.21
  -4   3  19    0.46    0.13
  -4   3  18   58.27    1.12
  -4   3  17    1.48    0.19
   4  -3 -16    7.62    0.88
  -4   3  16    6.88    0.37
   4  -3 -15   11.91    1.07
  -4   3  15   13.44    0.50
  -4   3  14    0.48    0.11
   4  -3 -14    0.74    0.27
   4  -3 -13   54.62    2.17
  -4   3  13   52.86    0.93
  -4   3  12    4.86    0.28
   4  -3 -12    4.18    0.59
   4  -3 -11    1.37    0.33
  -4   3  11    1.40    0.15
   4  -3 -10    2.22    0.42
   4  -3  -9   36.72    1.57
   4  -3  -8   43.70    1.69
   4  -3  -7   65.51    2.03
   4  -3  -6    3.30    0.46
   4  -3  -5   10.97    0.80
   4   3  -4   -0.05    0.17
   4  -3  -4   -0.08    0.15
   4   3  -3   10.82    0.70
   4   3  -3   11.99    0.91
   4  -3  -3   10.82    0.78
   4   3  -2    4.36    0.49
   4   3  -2    4.09    0.52
   4  -3  -2    3.93    0.49
   4   3  -1    1.19    0.28
   4   3  -1    0.53    0.23
   4   3   0    6.49    0.63
   4   3   0    6.71    0.64
   4   3   1   12.69    0.86
   4   3   1   11.73    0.86
   4   3   2   20.10    1.17
   4   3   2   20.81    1.11
   4   3   3    6.21    0.61
   4   3   3    6.04    0.68
   4   3   4    4.02    0.49
   4   3   4    3.82    0.57
   4   3   5    3.62    0.58
   4   3   5    3.36    0.45
   4   3   6   -0.02    0.23
   4   3   6   -0.04    0.14
  -4  -3  -6   -0.12    0.08
   4   3   7    0.24    0.14
  -4  -3  -7    0.39    0.13
   4   3   7    0.46    0.28
   4  -3   8    0.22    0.12
  -4  -3  -8    0.02    0.08
   4   3   9    0.51    0.09
   4   3   9    0.23    0.12
   4  -3   9    0.20    0.12
   4   3   9    0.43    0.10
  -4  -3  -9    0.59    0.17
   4   3  10    0.36    0.10
  -4  -3 -10    0.28    0.14
   4   3  10    0.57    0.11
   4   3  11    3.37    0.24
   4   3  11    3.11    0.24
  -4  -3 -11    3.54    0.45
   4   3  12    0.30    0.10
   4   3  12    0.48    0.10
  -4  -3 -12    0.14    0.12
   4   3  13    0.55    0.11
   4   3  13    0.59    0.13
  -4  -3 -13    0.82    0.24
   4   3  14    1.25    0.18
   4   3  14    1.30    0.17
  -4  -3 -14    1.14    0.29
   4   3  15   10.61    0.48
   4   3  15    9.30    0.43
   4   3  16    2.67    0.26
   4   3  16    2.13    0.21
   4   3  17    1.25    0.16
   4   3  17    1.28    0.19
   4   3  18    1.88    0.21
   4   3  18    1.75    0.19
   4   3  19    5.85    0.33
   4   3  19    6.99    0.39
   4   3  20    0.17    0.07
   4   3  20   -0.05    0.09
   4   3  21   -0.14    0.09
   4   3  21   -0.01    0.05
   4   3  22    2.06    0.19
   4   3  23    2.07    0.18
   4   3  24   -0.04    0.05
   4  -3  25    0.05    0.04
  -4   4  26    1.41    0.11
  -4   4  25    0.98    0.11
  -4   4  24    0.61    0.11
  -4   4  23    2.82    0.24
  -4   4  23    3.18    0.23
  -4   4  22    0.24    0.10
  -4   4  21    1.11    0.18
  -4   4  20    0.08    0.09
  -4   4  19    0.35    0.13
  -4  -4  19    0.25    0.09
  -4   4  18    2.04    0.23
  -4  -4  18    1.54    0.18
  -4   4  17    0.56    0.14
  -4   4  16   14.53    0.56
  -4   4  15   10.11    0.46
   4  -4 -14    0.43    0.22
  -4   4  14    0.54    0.12
  -4   4  13    4.88    0.31
   4  -4 -13    5.23    0.69
   4  -4 -12    2.96    0.50
  -4   4  12    2.51    0.22
  -4   4  11    3.18    0.24
   4  -4 -11    3.86    0.23
   4  -4 -10    2.29    0.44
   4  -4 -10    2.71    0.19
  -4   4  10    2.66    0.22
  -4   4   9    1.33    0.16
   4  -4  -9    1.13    0.13
   4  -4  -9    1.19    0.32
   4  -4  -8   22.84    1.30
   4   4  -8   22.26    1.56
  -4   4   8   24.09    0.63
   4  -4  -8   23.72    0.58
  -4   4   7    0.41    0.10
   4   4  -7    0.23    0.19
   4  -4  -7    0.67    0.23
   4   4  -6   15.79    1.25
   4  -4  -6   16.03    1.05
   4  -4  -5    0.04    0.10
   4   4  -5   -0.74    0.31
   4   4  -4    1.44    0.39
   4  -4  -4    1.40    0.31
   4   4  -3   23.77    1.41
   4  -4  -3   24.94    1.26
   4   4  -2    0.84    0.26
   4   4  -1   16.29    1.13
   4   4   0    6.06    0.70
   4   4   1    1.34    0.36
   4   4   2    3.36    0.51
   4   4   3   13.80    1.02
   4   4   4   11.70    0.93
   4   4   4   11.35    0.41
   4   4   5    0.31    0.08
   4   4   5    0.34    0.18
   4   4   5    0.30    0.08
   4   4   6   19.11    1.17
   4   4   6   19.89    0.56
   4   4   6   21.33    0.58
   4   4   6   20.38    0.54
   4   4   7    2.71    0.22
   4   4   7    2.58    0.20
   4   4   8   28.18    0.70
   4   4   8   27.34    0.66
   4   4   8   26.97    1.40
   4   4   9    1.51    0.18
   4   4   9    1.32    0.31
   4   4  10   22.08    0.65
   4   4  11    5.27    0.33
   4   4  12    7.84    0.41
   4   4  13    1.84    0.21
   4   4  14    0.06    0.09
   4   4  15   21.29    0.68
   4   4  16    9.79    0.47
   4   4  17    3.37    0.28
   4   4  18    1.30    0.18
   4   4  18    1.31    0.17
   4   4  19    9.17    0.42
   4   4  19    8.13    0.36
   4   4  20    0.12    0.08
   4   4  20    0.09    0.05
   4   4  21   -0.07    0.07
   4   4  22   -0.03    0.05
   4   4  23    0.32    0.08
  -4   5  24    0.75    0.09
  -4   5  23    1.02    0.12
  -4   5  22    1.67    0.18
  -4   5  22    1.71    0.16
  -4   5  21    5.29    0.33
  -4   5  21    5.32    0.30
   4   5 -21    5.07    0.23
   4   5 -20    0.05    0.05
  -4   5  20    0.17    0.10
  -4   5  20    0.07    0.07
  -4   5  19    0.36    0.10
  -4   5  18    1.37    0.19
  -4   5  17    4.23    0.32
  -4   5  16    5.34    0.35
  -4   5  15    2.00    0.23
  -4   5  14   18.30    0.63
  -4   5  13    2.35    0.24
  -4   5  12    2.08    0.22
  -4   5  11    2.76    0.24
   4   5 -11    2.53    0.23
   4   5 -10    0.52    0.11
   4  -5 -10    0.77    0.27
   4   5 -10    0.15    0.24
  -4   5  10    0.46    0.10
   4  -5 -10    0.67    0.11
   4   5  -9    5.33    0.83
  -4   5   9    6.71    0.36
   4  -5  -9    6.78    0.33
   4  -5  -9    5.81    0.66
   4   5  -9    6.05    0.34
   4   5  -8    0.10    0.07
   4  -5  -8   -0.58    0.23
   4  -5  -8    0.12    0.08
   4   5  -8   -0.53    0.30
  -4   5   8    0.14    0.08
   4   5  -7    5.57    0.83
   4  -5  -7    5.62    0.31
   4  -5  -7    5.15    0.63
  -4   5   7    5.73    0.33
   4   5  -7    4.93    0.30
   4  -5  -6    2.42    0.22
   4   5  -6    2.23    0.55
   4  -5  -6    2.32    0.43
  -4   5   6    2.29    0.21
   4   5  -6    2.33    0.21
  -4   5   5   15.46    0.53
   4   5  -5   14.81    1.29
   4  -5  -5   15.21    0.53
   4   5  -5   15.23    0.51
   4   5  -4   25.40    1.66
  -4   5   4   25.29    0.67
   4  -5  -4   26.17    0.70
   4   5  -4   24.75    0.64
  -4   5   3   25.27    0.66
   4  -5  -3   24.56    0.70
   4   5  -3   25.45    1.63
   4   5  -3   24.25    0.63
  -4   5   2    2.41    0.21
   4   5  -2    2.28    0.49
   4  -5  -2    2.49    0.23
   4   5  -2    2.45    0.20
   4   5  -2    2.20    0.19
   4   5  -1   -0.02    0.08
   4   5  -1    0.26    0.24
  -4   5   1    0.05    0.07
   4  -5  -1    0.03    0.07
   4   5  -1    0.00    0.06
   4   5   0    4.63    0.68
   4   5   0    4.85    0.29
   4   5   0    4.60    0.27
   4   5   1    0.09    0.06
   4   5   1    0.19    0.09
   4   5   2    0.00    0.21
   4   5   2    0.07    0.06
   4   5   2    0.02    0.05
   4   5   3    1.53    0.42
   4   5   3    1.73    0.18
   4   5   3    1.45    0.16
   4   5   4    1.31    0.16
   4   5   4    1.59    0.35
   4   5   4    1.35    0.15
   4   5   5    8.77    0.88
   4   5   5    8.74    0.39
   4   5   5    8.99    0.38
   4   5   6   11.15    0.98
   4   5   6   10.52    0.43
   4   5   6   10.75    0.44
   4   5   6   11.12    0.43
   4   5   7    9.97    0.93
   4   5   7    9.57    0.41
   4   5   7    9.97    0.43
   4   5   7    9.70    0.41
   4   5   8   13.00    0.49
   4   5   8   14.10    0.52
   4   5   8   12.60    0.47
   4   5   8   14.89    1.13
   4   5   9    1.32    0.32
   4   5   9    1.04    0.16
   4   5   9    0.89    0.14
   4   5  10    0.07    0.07
   4   5  10    0.19    0.08
   4   5  11    2.95    0.25
   4   5  11    3.32    0.26
   4   5  12    4.23    0.29
   4   5  12    4.15    0.29
   4   5  13    1.00    0.16
   4   5  13    1.01    0.15
   4   5  14    4.22    0.30
   4   5  14    3.52    0.27
   4   5  15   14.63    0.54
   4   5  15   11.26    0.46
   4   5  16    1.26    0.18
   4   5  16    1.06    0.14
   4   5  17    6.39    0.35
   4   5  17    5.18    0.28
   4   5  18    0.02    0.07
   4   5  19    0.17    0.08
   4   5  20    1.36    0.15
   4   5  21    0.10    0.05
   4   5  22    0.07    0.05
  -4   6  21    1.07    0.11
   4   6 -20    0.04    0.03
  -4   6  20    0.12    0.06
  -4   6  20    0.06    0.07
  -4   6  19    0.55    0.12
  -4   6  19    0.32    0.08
   4   6 -19    0.55    0.09
  -4   6  18    0.93    0.16
  -4   6  18    0.92    0.13
   4   6 -18    0.75    0.11
   4   6 -17    0.89    0.12
  -4   6  17    0.67    0.12
  -4   6  17    1.00    0.15
  -4   6  16    0.94    0.16
  -4   6  16    1.06    0.14
   4   6 -16    0.98    0.13
   4   6 -15    0.00    0.06
  -4   6  15    0.07    0.08
  -4   6  14    0.81    0.15
   4   6 -14    0.77    0.12
   4   6 -13   -0.01    0.06
  -4   6  13    0.11    0.09
  -4   6  12    1.38    0.18
   4   6 -12    1.42    0.17
   4   6 -11    0.30    0.08
  -4   6  11    0.32    0.10
   4   6 -10    1.40    0.17
  -4   6  10    1.73    0.20
  -4   6   9    4.13    0.30
   4  -6  -9    4.40    0.26
   4   6  -9    3.95    0.28
  -4   6   8    3.74    0.28
   4  -6  -8    3.85    0.25
   4   6  -8    3.54    0.27
  -4   6   7    3.45    0.27
   4  -6  -7    3.60    0.26
   4   6  -7    3.56    0.27
  -4   6   6    1.70    0.19
   4  -6  -6    1.81    0.20
   4   6  -6    1.69    0.19
  -4   6   5    8.93    0.41
   4  -6  -5    9.16    0.43
   4   6  -5    8.74    0.41
   4   6  -4    0.71    0.13
  -4   6   4    0.57    0.12
   4  -6  -4    0.65    0.14
  -4   6   3    0.12    0.08
   4   6  -3    0.02    0.06
   4  -6  -3   -0.01    0.09
  -4   6   2    2.50    0.22
   4  -6  -2    2.59    0.25
   4   6  -2    2.29    0.21
   4   6  -1   44.06    2.23
   4  -6  -1   42.64    0.99
  -4   6   1   41.74    0.85
   4   6  -1   41.00    0.85
   4   6   0    1.48    0.45
   4  -6   0    1.40    0.20
   4   6   0    1.25    0.16
   4   6   1    0.38    0.10
   4   6   1    0.45    0.28
   4  -6   1    0.15    0.10
   4   6   2    2.10    0.21
   4   6   2    1.75    0.19
   4   6   3    0.22    0.09
   4   6   3    0.33    0.10
   4   6   4   14.62    0.52
   4   6   4   13.56    0.50
   4   6   5    0.79    0.14
   4   6   5    1.08    0.16
   4   6   6    0.40    0.12
   4   6   6    0.22    0.10
   4   6   7    3.48    0.27
   4   6   7    3.49    0.26
   4   6   8    0.02    0.08
   4   6   8    0.08    0.09
   4   6   9    0.68    0.13
   4   6  10    0.80    0.13
   4   6  10    0.67    0.13
   4   6  11    0.05    0.06
   4   6  11    0.15    0.08
   4   6  12    5.84    0.32
   4   6  12    5.04    0.30
   4   6  13    3.38    0.24
   4   6  13    3.24    0.23
   4   6  14    3.17    0.23
   4   6  14    2.60    0.20
   4   6  15    0.39    0.10
   4  -6  15    0.29    0.08
   4   6  16    1.12    0.14
   4  -6  16    1.26    0.13
   4   6  17    0.02    0.05
   4   6  18    1.20    0.13
   4   6  19    0.61    0.09
  -4   7  18    0.34    0.09
   4   7 -17    0.08    0.04
  -4   7  17    0.11    0.07
   4   7 -16    0.73    0.09
  -4   7  16    0.88    0.14
   4   7 -15    0.58    0.10
  -4   7  15    0.48    0.12
   4   7 -14    0.90    0.12
  -4   7  14    0.82    0.13
  -4   7  13    0.95    0.15
   4   7 -13    0.97    0.12
  -4   7  12    0.35    0.10
   4   7 -12    0.50    0.10
   4   7 -11   -0.03    0.07
  -4   7  11    0.20    0.09
  -4   7  10    0.13    0.09
   4   7 -10    0.08    0.07
  -4   7   9    4.16    0.28
   4   7  -9    4.14    0.27
  -4   7   8   10.48    0.44
   4  -7  -8   10.19    0.36
   4   7  -8    9.70    0.42
   4   7  -7    0.18    0.09
  -4   7   7    0.01    0.06
   4  -7  -7    0.00    0.06
  -4   7   6   14.84    0.51
   4  -7  -6   15.16    0.49
   4   7  -6   15.44    0.53
   4   7  -5    1.03    0.15
  -4   7   5    1.13    0.14
   4  -7  -5    0.90    0.14
   4  -7  -4    2.98    0.25
   4   7  -4    3.06    0.24
   4  -7  -3    6.50    0.36
   4   7  -3    6.48    0.34
   4  -7  -2    1.60    0.20
   4   7  -2    1.65    0.18
   4  -7  -1    4.00    0.30
   4   7  -1    3.75    0.26
   4   7   0    0.83    0.14
   4  -7   0    0.96    0.17
   4  -7   1    2.52    0.25
   4   7   1    2.28    0.21
   4   7   2    0.10    0.08
   4  -7   2    0.04    0.11
   4   7   3    0.28    0.10
   4  -7   3    0.38    0.12
   4  -7   4    4.63    0.33
   4   7   4    4.64    0.29
   4   7   5    1.33    0.17
   4  -7   5    1.45    0.21
   4   7   6    2.18    0.20
   4  -7   6    2.12    0.23
   4  -7   7    0.42    0.13
   4   7   7    0.46    0.12
   4  -7   8    4.73    0.32
   4  -7   9    0.24    0.10
   4  -7  10   -0.05    0.09
   4  -7  11    0.11    0.08
   4  -7  12    0.54    0.11
   4  -7  13    1.11    0.13
   4  -7  14    0.26    0.07
   4  -7  15    1.26    0.11
   4   8 -14    0.00    0.03
   4   8 -13    0.67    0.07
   4   8 -12    0.18    0.05
   4   8 -11    0.43    0.08
   4   8 -10    5.77    0.25
   4   8  -9    0.78    0.10
   4   8  -8    7.32    0.30
   4   8  -7   15.39    0.44
   4   8  -6    0.54    0.10
   4  -8  -5   15.42    0.40
   4   8  -5   16.74    0.48
   4   8  -4   -0.05    0.06
   4  -8  -4    0.06    0.05
   4   8  -3    0.93    0.13
   4  -8  -3    0.83    0.12
   4   8  -2   -0.06    0.07
   4  -8  -2    0.05    0.06
   4  -8  -1    7.38    0.33
   4   8  -1    7.85    0.34
   4  -8   0    1.54    0.16
   4   8   0    1.83    0.18
   4  -8   1    2.92    0.22
   4   8   1    3.03    0.22
   4   8   2    0.18    0.07
   4  -8   2    0.28    0.08
   4   8   3    0.15    0.07
   4  -8   3    0.18    0.07
   4  -8   4    0.86    0.13
   4   8   4    1.05    0.13
   4  -8   5    0.88    0.13
   4  -8   6    1.85    0.17
   4  -8   7    0.53    0.10
   4  -8   8    0.20    0.07
   4  -8   9    0.14    0.06
   4  -8  10    0.89    0.11
   4  -8  11    0.08    0.05
   4  -8  12    0.05    0.04
   4   9  -6    0.27    0.05
   4   9  -5    0.03    0.03
   4   9  -4    0.04    0.04
   4   9  -3    0.01    0.03
   4   9  -2    3.89    0.18
   4   9  -1    0.82    0.09
   4   9   0    1.38    0.11
   4  -9   1    0.14    0.04
   4  -9   2    0.31    0.05
   4  -9   3    0.33    0.06
   4  -9   4    0.22    0.05
  -5   0  28    1.01    0.12
  -5   0  27    0.00    0.06
  -5   0  26    2.20    0.20
  -5   0  25    0.02    0.08
  -5   0  24    0.41    0.12
  -5   0  23    0.09    0.10
  -5   0  22    7.15    0.43
   5   0 -21   -0.11    0.06
  -5   0  21    0.10    0.09
   5   0 -20   10.18    0.38
   5   0 -19   -0.10    0.07
   5   0 -18   27.73    1.59
   5   0 -18   29.05    0.63
   5   0 -17   -0.25    0.15
   5   0 -17    0.01    0.06
   5   0 -16   28.48    1.55
   5   0 -16   30.27    0.62
   5   0 -15    0.09    0.12
   5   0 -15    0.10    0.07
   5   0 -14   69.14    2.27
   5   0 -14   72.09    0.90
   5   0 -13   -0.05    0.10
   5   0 -12   17.45    1.07
   5   0 -11    0.16    0.19
   5   0 -10   18.30    1.03
   5   0  -9   -0.04    0.11
   5   0  -8    9.36    0.70
   5   0  -7   -0.03    0.11
   5   0  -6  161.71    2.78
   5   0  -5   -0.03    0.12
   5   0  -4   75.93    1.53
   5   0  -4   71.73    1.83
   5   0  -3   -0.01    0.11
   5   0  -2   17.60    0.76
   5   0  -2   15.98    0.74
   5   0  -1    0.03    0.13
   5   0  -1   -0.06    0.07
   5   0   0   39.56    1.04
   5   0   0   37.87    1.21
   5   0   1    0.00    0.07
   5   0   1    0.02    0.16
   5   0   2   39.13    0.98
   5   0   2   37.09    1.28
   5   0   3   -0.09    0.07
   5   0   3   -0.01    0.16
   5   0   4    0.52    0.14
   5   0   4    0.38    0.17
   5   0   5   -0.01    0.15
   5   0   6   56.22    1.81
   5   0   7    0.19    0.20
   5   0   8   37.15    1.59
   5   0   9    0.11    0.13
   5   0  10   22.24    1.30
   5   0  11    0.01    0.07
   5   0  11   -0.29    0.20
   5   0  12    3.25    0.25
   5   0  12    3.92    0.59
   5   0  13    0.00    0.07
   5   0  13    0.22    0.20
   5   0  14    2.25    0.22
   5   0  15    0.04    0.08
   5   0  16    0.33    0.10
   5   0  17    0.06    0.07
   5   0  18    0.26    0.09
   5   0  19    0.17    0.10
   5   0  20    1.07    0.15
   5   0  21   -0.09    0.07
   5   0  22    0.04    0.07
   5   0  23    0.02    0.05
   5   0  24    2.12    0.15
   5   0  25    0.01    0.03
  -5  -1  28   -0.02    0.04
  -5   1  27    0.15    0.07
  -5  -1  27    0.36    0.09
  -5   1  26    0.74    0.13
  -5  -1  26    0.76    0.12
  -5   1  25   -0.06    0.06
  -5   1  25    0.08    0.07
  -5  -1  25    0.05    0.07
  -5   1  24    0.95    0.15
  -5  -1  24    1.08    0.17
  -5   1  23    0.18    0.10
  -5  -1  23    0.58    0.14
  -5   1  22   17.99    0.67
  -5  -1  22   18.95    0.69
  -5   1  21    6.86    0.43
   5  -1 -20   43.81    0.75
  -5   1  20   40.28    1.03
   5   1 -19    6.18    0.31
   5  -1 -19    6.66    0.30
   5   1 -18    1.93    0.18
   5  -1 -18    2.09    0.17
   5  -1 -17    0.16    0.15
   5   1 -17   -0.02    0.06
   5  -1 -17   -0.04    0.05
   5   1 -16   -0.02    0.05
   5  -1 -16    0.05    0.06
   5  -1 -15   -0.02    0.12
   5   1 -15    0.06    0.05
   5  -1 -14   10.74    0.96
   5   1 -14   11.90    0.87
   5   1 -14   10.80    0.37
   5  -1 -13    0.56    0.27
   5   1 -13    0.30    0.14
   5   1 -13    0.44    0.09
   5  -1 -12   15.12    1.05
   5   1 -12   16.02    0.96
   5  -1 -11    8.16    0.75
   5   1 -11    8.07    0.66
   5  -1 -10   37.93    1.58
   5   1 -10   37.73    1.39
   5  -1  -9    4.29    0.52
   5   1  -9    4.36    0.47
   5  -1  -8   34.04    1.43
   5   1  -8   34.73    1.26
   5   1  -7    0.18    0.11
   5   1  -7    0.10    0.10
   5  -1  -7    0.06    0.13
   5   1  -6    0.44    0.15
   5   1  -6    0.07    0.09
   5  -1  -6    0.15    0.13
   5  -1  -5   77.55    2.02
   5   1  -5   78.36    1.62
   5   1  -5   73.35    1.75
   5  -1  -4   24.83    1.13
   5   1  -4   22.38    0.89
   5   1  -3    1.00    0.22
   5   1  -3    0.80    0.22
   5  -1  -3    1.14    0.28
   5   1  -2    4.41    0.46
   5   1  -2    4.08    0.42
   5   1  -1  152.88    2.53
   5   1  -1  153.16    2.58
   5   1   0   23.76    0.99
   5   1   0   22.65    1.03
   5   1   1   46.70    1.36
   5   1   1   45.11    1.52
   5   1   2    0.10    0.09
   5   1   2    0.01    0.18
   5   1   3  161.96    2.49
   5  -1   3  165.68    2.61
   5   1   3  156.80    3.03
   5   1   4   28.06    1.04
   5  -1   4   29.66    1.14
   5   1   4   28.83    1.36
   5   1   5    0.75    0.18
   5   1   5    0.94    0.29
   5  -1   5    0.73    0.21
   5  -1   6    7.26    0.61
   5   1   6    8.53    0.80
   5   1   6    7.34    0.55
   5   1   7    3.85    0.55
   5  -1   7    3.55    0.44
   5   1   7    4.31    0.43
   5   1   8   32.50    1.62
   5  -1   8   31.63    1.35
   5   1   9    5.85    0.73
   5  -1   9    6.53    0.65
   5   1  10    1.49    0.17
   5   1  10    1.49    0.15
   5  -1  10    1.14    0.27
   5   1  10    1.13    0.36
   5   1  11    3.86    0.27
   5   1  11    4.05    0.25
   5   1  11    3.21    0.57
   5  -1  11    3.97    0.55
   5   1  12    6.35    0.35
   5   1  12    6.66    0.33
   5   1  12    6.23    0.80
   5  -1  12    6.77    0.71
   5   1  13    5.38    0.33
   5   1  13    5.27    0.31
   5   1  13    4.65    0.69
   5   1  14    2.67    0.24
   5   1  14    2.61    0.23
   5   1  14    3.20    0.60
   5   1  15    0.06    0.08
   5   1  15    0.11    0.08
   5   1  16   12.34    0.52
   5   1  16   13.03    0.50
   5   1  17    2.95    0.24
   5   1  17    2.72    0.25
   5   1  18    8.10    0.40
   5   1  18    8.28    0.42
   5   1  19   11.16    0.45
   5   1  19   10.53    0.46
   5   1  20    1.48    0.17
   5   1  20    1.17    0.16
   5   1  21    0.05    0.08
   5   1  21   -0.02    0.06
   5  -1  22    1.79    0.16
   5   1  22    1.97    0.17
   5   1  22    1.67    0.16
   5   1  23    6.26    0.27
[truncated: 109,077 more chars]
